# Supplementary material for: 7-Chloro-5-(chloro­meth­yl)pyrazolo­[1,5-a]pyrimidine-3-carbonitrile
Source: Acta Crystallogr Sect E Struct Rep Online. 2012 Mar 24;68(Pt 4):o1161. doi: 10.1107/S160053681201166X (PMC3344103; doi:10.1107/S160053681201166X)
Supplement: Supplementary file 1 [file e-68-o1161-sup1.cif]

##############################################################################
#                                                                            #
# This CIF contains the data in a paper accepted for publication in          #
# Acta Crystallographica Section E. It conforms to the requirements of       #
# Notes for Authors for Acta Crystallographica Section E, and has been       #
# peer reviewed under the auspices of the IUCr Commission on Journals.       #
#                                                                            #
# Full details of the Crystallographic Information File format               #
# are given in the paper "The Crystallographic Information File (CIF):       #
# a New Standard Archive File for Crystallography" by S. R. Hall, F. H.      #
# Allen and I. D. Brown [Acta Cryst. (1991), A47, 655-685].                  #
#                                                                            #
# The current version of the core CIF dictionary is obtainable from          #
# ftp://ftp.iucr.org/pub/cif_core.dic.                                       #
#                                                                            #
# Software is freely available for graphical display of the structure(s)     #
# in this CIF. For information consult the CIF software page                 #
# http://www.iucr.org/resources/cif/software.                                #
#                                                                            #
# This file may be used for bona fide research purposes within the           #
# scientific community so long as proper attribution is given to the journal # 
# article from which it was obtained.                                        #
#                                                                            #
##############################################################################
data_I
_audit_creation_method     SHELXL-97
_chemical_name_systematic
;
7-Chloro-5-(chloromethyl)pyrazolo[1,5-<i>a</i>]pyrimidine-3-carbonitrile
;
_chemical_name_common     ?
_chemical_formula_moiety     'C8 H4 Cl2 N4'
_chemical_formula_sum     'C8 H4 Cl2 N4'
_chemical_formula_iupac     'C8 H4 Cl2 N4'
_chemical_formula_weight     227.05
_chemical_melting_point     ?
_symmetry_cell_setting     monoclinic
_symmetry_space_group_name_H-M     'P 21/c'
_symmetry_space_group_name_hall     '-P 2ybc'
loop_
    _symmetry_equiv_pos_as_xyz
    'x, y, z'
    '-x, y+1/2, -z+1/2'
    '-x, -y, -z'
    'x, -y-1/2, z-1/2'
_cell_length_a     4.9817(4)
_cell_length_b     18.4025(15)
_cell_length_c     10.1526(9)
_cell_angle_alpha     90.00
_cell_angle_beta     95.9240(10)
_cell_angle_gamma     90.00
_cell_volume     925.78(13)
_cell_formula_units_Z     4
_cell_measurement_reflns_used     2237
_cell_measurement_theta_min     3.89
_cell_measurement_theta_max     27.61
_cell_measurement_temperature     301(2)
_cell_special_details     ?
_exptl_crystal_description     block
_exptl_crystal_colour     red
_exptl_crystal_size_max     0.60
_exptl_crystal_size_mid     0.48
_exptl_crystal_size_min     0.20
_exptl_crystal_density_diffrn     1.629
_exptl_crystal_density_meas     ?
_exptl_crystal_density_method     'not measured'
_exptl_crystal_F_000     456
_exptl_absorpt_coefficient_mu     0.661
_exptl_absorpt_correction_type     multi-scan
_exptl_absorpt_process_details     '(SADABS; Bruker, 2007)'
_exptl_absorpt_correction_T_min     0.6926
_exptl_absorpt_correction_T_max     0.8792
_exptl_special_details     ?
_diffrn_ambient_temperature     301(2)
_diffrn_radiation_type     MoK\a
_diffrn_radiation_wavelength     0.71073
_diffrn_radiation_source     'fine-focus sealed tube'
_diffrn_radiation_monochromator     graphite
_diffrn_measurement_device_type     'Bruker SMART APEX CCD area-detector'
_diffrn_measurement_method     'phi and omega scans'
_diffrn_detector_area_resol_mean     ?
_diffrn_reflns_number     5429
_diffrn_reflns_av_R_equivalents     0.0172
_diffrn_reflns_av_sigmaI/netI     0.0209
_diffrn_reflns_theta_min     2.30
_diffrn_reflns_theta_max     27.61
_diffrn_reflns_theta_full     27.61
_diffrn_measured_fraction_theta_max     0.980
_diffrn_measured_fraction_theta_full     0.980
_diffrn_reflns_limit_h_min     -6
_diffrn_reflns_limit_h_max     6
_diffrn_reflns_limit_k_min     -13
_diffrn_reflns_limit_k_max     23
_diffrn_reflns_limit_l_min     -12
_diffrn_reflns_limit_l_max     12
_diffrn_standards_number     ?
_diffrn_standards_interval_count     ?
_diffrn_standards_interval_time     ?
_diffrn_standards_decay_%     ?
_refine_special_details
;
Refinement of <i>F</i>^2^ against ALL reflections. The weighted <i>R</i>-factor
<i>wR</i> and goodness of fit <i>S</i> are based on <i>F</i>^2^, conventional
<i>R</i>-factors <i>R</i> are based on <i>F</i>, with <i>F</i> set to zero for
negative <i>F</i>^2^. The threshold expression of <i>F</i>^2^ >
\s(<i>F</i>^2^) is used only for calculating <i>R</i>-factors(gt) <i>etc</i>.
and is not relevant to the choice of reflections for refinement.
<i>R</i>-factors based on <i>F</i>^2^ are statistically about twice as large
as those based on <i>F</i>, and <i>R</i>- factors based on ALL data will be
even larger.
;
_reflns_number_total     2111
_reflns_number_gt     1749
_reflns_threshold_expression     I>2sigma(I)
_refine_ls_structure_factor_coef     Fsqd
_refine_ls_matrix_type     full
_refine_ls_R_factor_all     0.0470
_refine_ls_R_factor_gt     0.0384
_refine_ls_wR_factor_gt     0.0985
_refine_ls_wR_factor_ref     0.1043
_refine_ls_goodness_of_fit_ref     1.044
_refine_ls_restrained_S_all     1.044
_refine_ls_number_reflns     2111
_refine_ls_number_parameters     127
_refine_ls_number_restraints     0
_refine_ls_hydrogen_treatment     constr
_refine_ls_weighting_scheme     calc
_refine_ls_weighting_details
         'calc w=1/[\s^2^(Fo^2^)+(0.0500P)^2^+0.3703P] where P=(Fo^2^+2Fc^2^)/3'
_atom_sites_solution_hydrogens     geom
_atom_sites_solution_primary     direct
_atom_sites_solution_secondary     difmap
_refine_ls_shift/su_max     0.000
_refine_ls_shift/su_mean     0.000
_refine_diff_density_max     0.457
_refine_diff_density_min     -0.525
_refine_ls_extinction_method     none
_refine_ls_extinction_coef     ?
loop_
    _atom_type_symbol
    _atom_type_description
    _atom_type_scat_dispersion_real
    _atom_type_scat_dispersion_imag
    _atom_type_scat_source
    'C' 'C' 0.0033 0.0016
                         'International Tables Vol C Tables 4.2.6.8 and 6.1.1.4'
    'H' 'H' 0.0000 0.0000
                         'International Tables Vol C Tables 4.2.6.8 and 6.1.1.4'
    'N' 'N' 0.0061 0.0033
                         'International Tables Vol C Tables 4.2.6.8 and 6.1.1.4'
    'Cl' 'Cl' 0.1484 0.1585
                         'International Tables Vol C Tables 4.2.6.8 and 6.1.1.4'
_computing_data_collection     'SMART (Bruker, 1998)'
_computing_cell_refinement     'SAINT (Bruker, 1998)'
_computing_data_reduction     'SAINT (Bruker, 2005)'
_computing_structure_solution     'SHELXS97 (Sheldrick, 2008)'
_computing_structure_refinement     'SHELXL97 (Sheldrick, 2008)'
_computing_molecular_graphics     'SHELXTL (Sheldrick, 2008)'
_computing_publication_material     'SHELXTL (Sheldrick, 2008)'
loop_
    _atom_site_type_symbol
    _atom_site_label
    _atom_site_fract_x
    _atom_site_fract_y
    _atom_site_fract_z
    _atom_site_U_iso_or_equiv
    _atom_site_adp_type
    _atom_site_calc_flag
    _atom_site_refinement_flags
    _atom_site_occupancy
    _atom_site_disorder_assembly
    _atom_site_disorder_group
    Cl Cl1 0.32935(9) 0.26419(3) 0.40816(5) 0.04533(17) Uani d . 1 . .
    Cl Cl2 0.73176(14) 0.03358(3) 0.13931(8) 0.0784(3) Uani d . 1 . .
    N N1 0.9223(3) 0.23861(8) 0.10690(15) 0.0376(3) Uani d . 1 . .
    N N2 1.2065(4) 0.41634(10) -0.0585(2) 0.0636(5) Uani d . 1 . .
    N N3 0.5932(4) 0.38077(9) 0.26671(18) 0.0503(4) Uani d . 1 . .
    N N4 0.6551(3) 0.31043(8) 0.24035(15) 0.0374(3) Uani d . 1 . .
    C C1 0.5553(4) 0.25052(10) 0.29599(18) 0.0363(4) Uani d . 1 . .
    C C2 0.6391(4) 0.18420(10) 0.25839(18) 0.0390(4) Uani d . 1 . .
    H H2 0.5762 0.1420 0.2952 0.047 Uiso calc R 1 . .
    C C3 0.8249(4) 0.18073(10) 0.16175(18) 0.0378(4) Uani d . 1 . .
    C C4 0.9331(5) 0.10975(11) 0.1153(2) 0.0554(6) Uani d . 1 . .
    H H4A 1.1109 0.1018 0.1615 0.066 Uiso calc R 1 . .
    H H4B 0.9540 0.1138 0.0216 0.066 Uiso calc R 1 . .
    C C5 0.8380(3) 0.30370(10) 0.14617(17) 0.0352(4) Uani d . 1 . .
    C C6 0.8930(4) 0.37484(10) 0.11144(19) 0.0423(4) Uani d . 1 . .
    C C7 1.0677(4) 0.39787(10) 0.0175(2) 0.0473(5) Uani d . 1 . .
    C C8 0.7377(5) 0.41835(11) 0.1879(2) 0.0520(5) Uani d . 1 . .
    H H8 0.7362 0.4688 0.1837 0.062 Uiso calc R 1 . .
loop_
    _atom_site_aniso_label
    _atom_site_aniso_U_11
    _atom_site_aniso_U_22
    _atom_site_aniso_U_33
    _atom_site_aniso_U_12
    _atom_site_aniso_U_13
    _atom_site_aniso_U_23
    Cl1 0.0409(3) 0.0559(3) 0.0418(3) -0.0012(2) 0.01678(19) -0.0018(2)
    Cl2 0.0764(4) 0.0456(3) 0.1169(6) -0.0135(3) 0.0270(4) -0.0184(3)
    N1 0.0376(8) 0.0389(8) 0.0378(8) 0.0000(6) 0.0108(6) 0.0019(6)
    N2 0.0747(13) 0.0502(11) 0.0710(13) -0.0039(10) 0.0321(11) 0.0098(10)
    N3 0.0591(11) 0.0374(9) 0.0574(10) 0.0019(8) 0.0213(8) -0.0043(8)
    N4 0.0381(8) 0.0379(8) 0.0377(8) -0.0003(6) 0.0110(6) -0.0009(6)
    C1 0.0323(8) 0.0449(10) 0.0328(8) -0.0023(7) 0.0089(7) 0.0012(7)
    C2 0.0403(9) 0.0381(10) 0.0398(9) -0.0032(8) 0.0099(8) 0.0035(8)
    C3 0.0403(9) 0.0364(9) 0.0376(9) -0.0009(7) 0.0075(7) 0.0007(7)
    C4 0.0654(14) 0.0379(11) 0.0676(14) 0.0002(10) 0.0292(11) -0.0003(10)
    C5 0.0333(8) 0.0391(9) 0.0341(9) -0.0023(7) 0.0078(7) 0.0007(7)
    C6 0.0458(10) 0.0368(10) 0.0458(10) -0.0045(8) 0.0114(8) 0.0033(8)
    C7 0.0549(12) 0.0360(10) 0.0527(12) -0.0045(9) 0.0137(10) 0.0047(9)
    C8 0.0621(13) 0.0350(10) 0.0612(13) -0.0022(9) 0.0177(11) -0.0011(9)
_geom_special_details
;
All e.s.d.'s (except the e.s.d. in the dihedral angle between two l.s. planes)
are estimated using the full covariance matrix. The cell e.s.d.'s are taken
into account individually in the estimation of e.s.d.'s in distances, angles
and torsion angles; correlations between e.s.d.'s in cell parameters are only
used when they are defined by crystal symmetry. An approximate (isotropic)
treatment of cell e.s.d.'s is used for estimating e.s.d.'s involving l.s.
planes.
;
loop_
    _geom_bond_atom_site_label_1
    _geom_bond_atom_site_label_2
    _geom_bond_site_symmetry_2
    _geom_bond_distance
    _geom_bond_publ_flag
    Cl1 C1 . 1.7006(18) ?
    Cl2 C4 . 1.755(2) ?
    N1 C3 . 1.318(2) ?
    N1 C5 . 1.343(2) ?
    N2 C7 . 1.139(3) ?
    N3 C8 . 1.325(3) ?
    N3 N4 . 1.364(2) ?
    N4 C1 . 1.356(2) ?
    N4 C5 . 1.393(2) ?
    C1 C2 . 1.357(3) ?
    C2 C3 . 1.418(2) ?
    C2 H2 . 0.9300 ?
    C3 C4 . 1.507(3) ?
    C4 H4A . 0.9700 ?
    C4 H4B . 0.9700 ?
    C5 C6 . 1.390(3) ?
    C6 C8 . 1.402(3) ?
    C6 C7 . 1.421(3) ?
    C8 H8 . 0.9300 ?
loop_
    _geom_angle_atom_site_label_1
    _geom_angle_atom_site_label_2
    _geom_angle_atom_site_label_3
    _geom_angle_site_symmetry_1
    _geom_angle_site_symmetry_3
    _geom_angle
    _geom_angle_publ_flag
    C3 N1 C5 . . 117.09(15) ?
    C8 N3 N4 . . 103.25(16) ?
    C1 N4 N3 . . 126.15(15) ?
    C1 N4 C5 . . 120.50(15) ?
    N3 N4 C5 . . 113.35(15) ?
    N4 C1 C2 . . 118.49(16) ?
    N4 C1 Cl1 . . 117.07(14) ?
    C2 C1 Cl1 . . 124.44(14) ?
    C1 C2 C3 . . 118.48(16) ?
    C1 C2 H2 . . 120.8 ?
    C3 C2 H2 . . 120.8 ?
    N1 C3 C2 . . 123.45(17) ?
    N1 C3 C4 . . 114.14(16) ?
    C2 C3 C4 . . 122.40(16) ?
    C3 C4 Cl2 . . 114.86(15) ?
    C3 C4 H4A . . 108.6 ?
    Cl2 C4 H4A . . 108.6 ?
    C3 C4 H4B . . 108.6 ?
    Cl2 C4 H4B . . 108.6 ?
    H4A C4 H4B . . 107.5 ?
    N1 C5 C6 . . 133.52(16) ?
    N1 C5 N4 . . 121.99(15) ?
    C6 C5 N4 . . 104.50(15) ?
    C5 C6 C8 . . 105.24(17) ?
    C5 C6 C7 . . 126.97(18) ?
    C8 C6 C7 . . 127.79(19) ?
    N2 C7 C6 . . 179.6(3) ?
    N3 C8 C6 . . 113.67(19) ?
    N3 C8 H8 . . 123.2 ?
    C6 C8 H8 . . 123.2 ?
loop_
    _geom_torsion_atom_site_label_1
    _geom_torsion_atom_site_label_2
    _geom_torsion_atom_site_label_3
    _geom_torsion_atom_site_label_4
    _geom_torsion_site_symmetry_1
    _geom_torsion_site_symmetry_2
    _geom_torsion_site_symmetry_3
    _geom_torsion_site_symmetry_4
    _geom_torsion
    _geom_torsion_publ_flag
    C8 N3 N4 C1 . . . . -179.43(19) ?
    C8 N3 N4 C5 . . . . 0.3(2) ?
    N3 N4 C1 C2 . . . . -179.90(18) ?
    C5 N4 C1 C2 . . . . 0.4(3) ?
    N3 N4 C1 Cl1 . . . . 0.6(3) ?
    C5 N4 C1 Cl1 . . . . -179.05(13) ?
    N4 C1 C2 C3 . . . . -0.6(3) ?
    Cl1 C1 C2 C3 . . . . 178.78(14) ?
    C5 N1 C3 C2 . . . . -0.1(3) ?
    C5 N1 C3 C4 . . . . -178.66(18) ?
    C1 C2 C3 N1 . . . . 0.5(3) ?
    C1 C2 C3 C4 . . . . 178.98(19) ?
    N1 C3 C4 Cl2 . . . . -159.03(16) ?
    C2 C3 C4 Cl2 . . . . 22.4(3) ?
    C3 N1 C5 C6 . . . . -179.6(2) ?
    C3 N1 C5 N4 . . . . -0.2(3) ?
    C1 N4 C5 N1 . . . . 0.0(3) ?
    N3 N4 C5 N1 . . . . -179.71(17) ?
    C1 N4 C5 C6 . . . . 179.58(16) ?
    N3 N4 C5 C6 . . . . -0.1(2) ?
    N1 C5 C6 C8 . . . . 179.4(2) ?
    N4 C5 C6 C8 . . . . 0.0(2) ?
    N1 C5 C6 C7 . . . . 0.0(4) ?
    N4 C5 C6 C7 . . . . -179.5(2) ?
    N4 N3 C8 C6 . . . . -0.3(3) ?
    C5 C6 C8 N3 . . . . 0.2(3) ?
    C7 C6 C8 N3 . . . . 179.7(2) ?
loop_
    _geom_hbond_atom_site_label_D
    _geom_hbond_atom_site_label_H
    _geom_hbond_atom_site_label_A
    _geom_hbond_site_symmetry_A
    _geom_hbond_distance_DH
    _geom_hbond_distance_HA
    _geom_hbond_distance_DA
    _geom_hbond_angle_DHA
    C8 H8 N2 3_765 0.93 2.50 3.337(3) 150.2
    C2 H2 N2 4_466 0.93 2.70 3.515(3) 146.0
_iucr_refine_instructions_details
;
TITL 100622a_0m in P2(1)/c
CELL 0.71073   4.9817  18.4025  10.1526  90.000  95.924  90.000
ZERR    4.00   0.0004   0.0015   0.0009   0.000   0.001   0.000
LATT 1
SYMM -X, 0.5+Y, 0.5-Z
SFAC C  H  N  Cl
UNIT 32 16 16 8
L.S. 15
BOND $H
ACTA
htab c2 cl2
eqiv $1 2-x, 1-y, -z
htab c8 n2_$1
SIZE 0.60 0.48 0.20
FMAP 2
conf
PLAN 20
TEMP 28.000
WGHT    0.050000    0.370300
FVAR       0.52644
CL1   4    0.329348    0.264190    0.408159    11.00000    0.04090    0.05590 =
         0.04181   -0.00182    0.01678   -0.00121
CL2   4    0.731762    0.033580    0.139307    11.00000    0.07637    0.04556 =
         0.11690   -0.01845    0.02698   -0.01348
N1    3    0.922303    0.238610    0.106902    11.00000    0.03759    0.03895 =
         0.03777    0.00191    0.01081    0.00004
N2    3    1.206523    0.416342   -0.058486    11.00000    0.07466    0.05019 =
         0.07095    0.00975    0.03210   -0.00391
N3    3    0.593210    0.380773    0.266712    11.00000    0.05911    0.03743 =
         0.05739   -0.00432    0.02126    0.00189
N4    3    0.655079    0.310425    0.240347    11.00000    0.03808    0.03787 =
         0.03769   -0.00095    0.01100   -0.00031
C1    1    0.555316    0.250522    0.295991    11.00000    0.03233    0.04491 =
         0.03275    0.00116    0.00886   -0.00229
C2    1    0.639146    0.184204    0.258387    11.00000    0.04030    0.03810 =
         0.03979    0.00353    0.00988   -0.00325
AFIX  43
H2    2    0.576196    0.142011    0.295175    11.00000   -1.20000
AFIX   0
C3    1    0.824862    0.180726    0.161748    11.00000    0.04026    0.03638 =
         0.03760    0.00066    0.00754   -0.00088
C4    1    0.933131    0.109752    0.115276    11.00000    0.06535    0.03789 =
         0.06762   -0.00028    0.02916    0.00023
AFIX  23
H4A   2    1.110949    0.101766    0.161522    11.00000   -1.20000
H4B   2    0.953971    0.113805    0.021617    11.00000   -1.20000
AFIX   0
C5    1    0.838015    0.303697    0.146169    11.00000    0.03330    0.03909 =
         0.03409    0.00069    0.00777   -0.00231
C6    1    0.892987    0.374842    0.111444    11.00000    0.04577    0.03678 =
         0.04580    0.00332    0.01143   -0.00445
C7    1    1.067746    0.397866    0.017468    11.00000    0.05487    0.03598 =
         0.05272    0.00470    0.01374   -0.00448
C8    1    0.737672    0.418347    0.187921    11.00000    0.06214    0.03503 =
         0.06117   -0.00108    0.01767   -0.00217
AFIX  43
H8    2    0.736225    0.468831    0.183719    11.00000   -1.20000
AFIX   0
HKLF 4
REM  100622a_0m in P2(1)/c
REM R1 =  0.0384 for   1749 Fo > 4sig(Fo)  and  0.0470 for all   2111 data
REM    127 parameters refined using      0 restraints
END
WGHT      0.0500      0.3703
REM Highest difference peak  0.457,  deepest hole -0.525,  1-sigma level  0.066
Q1    1   0.6815  0.0596  0.0691  11.00000  0.05    0.46
Q2    1   0.4810  0.2678  0.4993  11.00000  0.05    0.23
Q3    1   0.8435  0.0470  0.2036  11.00000  0.05    0.22
Q4    1   0.8702  0.3982  0.1653  11.00000  0.05    0.17
Q5    1   1.0340  0.0824  0.2381  11.00000  0.05    0.17
Q6    1   0.8651  0.1459  0.1334  11.00000  0.05    0.16
Q7    1   0.1679  0.2742  0.3178  11.00000  0.05    0.16
Q8    1   0.9442  0.3393  0.1560  11.00000  0.05    0.16
Q9    1   0.7717  0.2598  0.4269  11.00000  0.05    0.15
Q10   1   0.8503  0.2044  0.3986  11.00000  0.05    0.14
Q11   1   0.7282  0.3085  0.1804  11.00000  0.05    0.14
Q12   1   1.2756  0.2852  0.1382  11.00000  0.05    0.14
Q13   1   0.2731  0.2503  0.2237  11.00000  0.05    0.14
Q14   1   0.7806  0.3726  0.3860  11.00000  0.05    0.14
Q15   1   0.7684  0.1098 -0.0696  11.00000  0.05    0.14
Q16   1   0.8780  0.3174  0.3558  11.00000  0.05    0.14
Q17   1   0.6421  0.2218  0.2841  11.00000  0.05    0.13
Q18   1   0.5797  0.1970  0.0411  11.00000  0.05    0.13
Q19   1   0.9203  0.3910 -0.1728  11.00000  0.05    0.13
Q20   1   1.3318  0.3570  0.0997  11.00000  0.05    0.13
END
;
data_global
_journal_date_recd_electronic     2012-02-23
_journal_date_accepted     2012-03-18
_journal_name_full     'Acta Crystallographica, Section E'
_journal_year     2012
_journal_volume     68
_journal_issue      4
_journal_page_first     o1161
_journal_page_last     o1161
_journal_paper_category     QO
_journal_paper_doi     10.1107/S160053681201166X
_journal_coeditor_code     IM2361
_publ_contact_author_name     'Chuanmin Qi'
_publ_contact_author_address
;
Key Laboratory of Radiopharmaceuticals, Ministry of Education,
Department of Chemistry, Beijing Normal University, Xin Jie Kou Wai Street 19,
100875 Beijing,
People's Republic of China
;
_publ_contact_author_email     'qicmin@sohu.com'
_publ_contact_author_fax     ?
_publ_contact_author_phone     ?
_publ_section_title
;
7-Chloro-5-(chloromethyl)pyrazolo[1,5-<i>a</i>]pyrimidine-3-carbonitrile
;
loop_
    _publ_author_name
    _publ_author_footnote
    _publ_author_address
    'Xu, Jingli' .
;
Key Laboratory of Radiopharmaceuticals, Ministry of Education,
Department of Chemistry, Beijing Normal University, Xin Jie Kou Wai Street 19,
100875 Beijing,
People's Republic of China
;
    'Liu, Hang' .
;
Key Laboratory of Radiopharmaceuticals, Ministry of Education,
Department of Chemistry, Beijing Normal University, Xin Jie Kou Wai Street 19,
100875 Beijing,
People's Republic of China
;
    'Li, Guixia' .
;
Key Laboratory of Radiopharmaceuticals, Ministry of Education,
Department of Chemistry, Beijing Normal University, Xin Jie Kou Wai Street 19,
100875 Beijing,
People's Republic of China
;
    'Qi, Chuanmin' .
;
Key Laboratory of Radiopharmaceuticals, Ministry of Education,
Department of Chemistry, Beijing Normal University, Xin Jie Kou Wai Street 19,
100875 Beijing,
People's Republic of China
;
