# Supplementary material for: 7-Chloro-5-(chloro­meth­yl)pyrazolo­[1,5-a]pyrimidine-3-carbonitrile
Source: Acta Crystallogr Sect E Struct Rep Online. 2012 Mar 24;68(Pt 4):o1161. doi: 10.1107/S160053681201166X (PMC3344103; doi:10.1107/S160053681201166X)
Supplement: Supplementary file 2 [file e-68-o1161-Isup2.hkl]

# 
# h,k,l, Fc-squared, Fo-squared, sigma(Fo-squared) and status flag 
# 
data_I
_shelx_title ' 100622a_0m in P2(1)/c' 
_shelx_refln_list_code          4 
_shelx_F_calc_maximum      217.90 
_exptl_crystal_F_000       456.00 
_reflns_d_resolution_high  0.7668 
 
loop_ 
 _symmetry_equiv_pos_as_xyz 
 'x, y, z' 
 '-x, y+1/2, -z+1/2' 
 '-x, -y, -z' 
 'x, -y-1/2, z-1/2' 
 
_cell_length_a     4.9817 
_cell_length_b    18.4025 
_cell_length_c    10.1526 
_cell_angle_alpha  90.000 
_cell_angle_beta   95.924 
_cell_angle_gamma  90.000 
 
_shelx_F_squared_multiplier     1.000 
 
loop_ 
 _refln_index_h 
 _refln_index_k 
 _refln_index_l 
 _refln_F_squared_calc 
 _refln_F_squared_meas 
 _refln_F_squared_sigma 
 _refln_observed_status 
   1   0   0        1.03       -0.47      0.61 o 
   2   0   0     3678.06     3722.21     51.06 o 
   3   0   0     1065.31     1052.82     12.01 o 
   4   0   0      197.12      205.82      7.11 o 
   5   0   0      125.41      129.61      6.31 o 
   6   0   0       21.54       16.63      3.28 o 
   1   1   0     3414.35     3602.43     27.68 o 
   2   1   0      664.07      689.32      8.50 o 
   3   1   0      851.53      845.75      8.53 o 
   4   1   0      307.51      327.22      6.54 o 
   5   1   0       49.73       47.06      2.86 o 
   6   1   0        0.19        0.96      1.38 o 
   1   2   0     1123.98     1142.84     11.77 o 
   2   2   0      559.11      568.64      7.34 o 
   3   2   0      379.47      371.09      4.27 o 
   4   2   0      935.22      972.33     13.20 o 
   5   2   0       17.84       16.98      2.04 o 
   6   2   0      157.91      162.42      6.82 o 
   1   3   0     2668.28     2751.35     31.70 o 
   2   3   0     2914.83     2958.26     23.85 o 
   3   3   0      514.70      545.44      6.60 o 
   4   3   0      552.97      536.17      8.81 o 
   5   3   0       46.19       47.90      2.92 o 
   6   3   0       12.68       13.77      2.21 o 
   0   4   0      963.88      888.19     13.68 o 
   1   4   0     2382.28     2394.19     16.39 o 
   2   4   0     1430.54     1344.76     11.95 o 
   3   4   0      648.48      652.22      7.51 o 
   4   4   0       17.77       17.98      1.33 o 
   5   4   0       84.86       92.65      3.82 o 
   6   4   0       42.91       39.73      3.24 o 
   1   5   0      275.05      289.83      3.92 o 
   2   5   0      444.84      426.55      6.30 o 
   3   5   0      185.46      191.09      3.50 o 
   4   5   0       44.35       43.12      1.70 o 
   5   5   0      484.01      467.85      9.07 o 
   6   5   0       14.20       14.83      2.35 o 
   0   6   0     5251.08     5904.28     79.24 o 
   1   6   0       49.47       59.12      1.32 o 
   2   6   0       91.36      111.16      2.42 o 
   3   6   0      252.19      248.65      4.10 o 
   4   6   0        0.03       -0.54      0.54 o 
   5   6   0       98.43      105.21      4.46 o 
   6   6   0        4.39        2.23      1.62 o 
   1   7   0     7185.77     7226.35     47.68 o 
   2   7   0      839.65      831.98      7.55 o 
   3   7   0     1213.76     1186.36     11.87 o 
   4   7   0      219.00      227.89      3.87 o 
   5   7   0      258.13      258.61      8.05 o 
   6   7   0        6.29        5.39      1.44 o 
   1   8   0        3.65        9.79      0.92 o 
   2   8   0     1106.33     1267.47     11.29 o 
   3   8   0      121.58      119.79      2.39 o 
   4   8   0       14.93       15.60      1.44 o 
   5   8   0       86.86       86.01      3.19 o 
   1   9   0        1.92       -0.07      0.21 o 
   2   9   0      549.08      574.63      5.47 o 
   3   9   0        1.35        3.25      0.66 o 
   4   9   0       35.51       37.45      2.60 o 
   5   9   0      463.04      489.62     11.28 o 
   0  10   0        8.85       18.47      2.16 o 
   1  10   0      520.92      530.07      6.17 o 
   2  10   0       32.60       25.45      1.00 o 
   3  10   0      152.11      145.71      3.32 o 
   4  10   0       31.10       28.47      1.87 o 
   5  10   0       61.39       67.12      6.40 o 
   1  11   0     1856.41     1844.21     16.31 o 
   2  11   0      129.15      131.05      2.88 o 
   3  11   0       70.51       67.84      2.36 o 
   4  11   0       29.28       29.06      1.93 o 
   5  11   0       61.14       53.83      4.22 o 
   0  12   0        0.81        0.69      1.12 o 
   1  12   0        8.22        7.50      1.91 o 
   2  12   0        6.11        7.38      0.96 o 
   3  12   0        0.23        0.22      0.72 o 
   4  12   0        0.03       -0.19      1.05 o 
   5  12   0        1.74        0.36      1.68 o 
   1  13   0       37.03       39.89      4.91 o 
   2  13   0        0.09       -0.50      1.01 o 
   3  13   0       17.46       17.96      1.51 o 
   4  13   0       33.32       32.59      2.12 o 
   5  13   0       21.48       21.21      2.80 o 
   0  14   0     3055.00     3003.13     46.66 o 
   1  14   0        7.86        7.04      1.50 o 
   2  14   0       52.67       59.08      4.44 o 
   3  14   0      101.40       98.53      6.37 o 
   4  14   0        5.76        5.14      1.81 o 
   5  14   0        7.10        7.27      2.26 o 
   1  15   0      311.56      333.80      7.42 o 
   2  15   0        0.35       -0.15      1.20 o 
   3  15   0      179.82      172.42      5.54 o 
   4  15   0        9.11       10.03      2.28 o 
   5  15   0        5.75        2.83      2.13 o 
   0  16   0       73.06       71.95      5.09 o 
   1  16   0       43.19       42.72      3.00 o 
   2  16   0      169.18      157.41     10.34 o 
   3  16   0        2.86        2.94      1.62 o 
   4  16   0      203.96      202.22     10.05 o 
   1  17   0       69.73       57.89      3.75 o 
   2  17   0        3.65        0.54      3.07 o 
   3  17   0       80.16       71.07     11.26 o 
   4  17   0        5.72        6.92      4.96 o 
   0  18   0      434.69      429.79     13.10 o 
   1  18   0       27.11       26.63      3.70 o 
   2  18   0      232.23      236.70     10.16 o 
   3  18   0        2.63        2.64      3.07 o 
   4  18   0       13.36       15.24      3.63 o 
   1  19   0       74.32       78.59      4.16 o 
   2  19   0       35.56       27.97      3.03 o 
   3  19   0       37.80       37.39      3.44 o 
   0  20   0       64.16       69.21      5.70 o 
   1  20   0        2.97        3.62      2.09 o 
   2  20   0       90.12       77.28      7.25 o 
   3  20   0        0.07        0.23      1.36 o 
   1  21   0       84.97       84.17      4.64 o 
   2  21   0        0.36       -1.54      1.54 o 
   3  21   0       23.67       24.02      3.30 o 
   0  22   0        5.93        3.18      2.71 o 
   1  22   0        2.23        4.31      1.95 o 
   2  22   0       28.09       27.30      4.41 o 
   1  23   0       60.42       61.03      3.50 o 
  -6   1   1        0.01        0.68      1.24 o 
  -5   1   1       33.53       25.92      2.29 o 
  -4   1   1        1.59        3.27      0.99 o 
  -3   1   1      684.99      660.75      5.94 o 
  -2   1   1      166.55      174.39      2.11 o 
  -1   1   1      827.22      846.99      8.87 o 
   0   1   1       20.62       22.44      0.76 o 
   1   1   1       62.70       85.10      1.43 o 
   2   1   1      107.71      109.63      2.60 o 
   3   1   1        2.02        4.12      0.90 o 
   4   1   1      142.36      137.11      4.16 o 
   5   1   1        1.68        1.93      1.20 o 
   6   1   1        0.05        1.48      0.95 o 
  -6   2   1        8.09        8.04      2.56 o 
  -5   2   1       70.90       65.06      3.20 o 
  -4   2   1       66.59       63.90      2.90 o 
  -3   2   1       24.14       28.22      1.25 o 
  -2   2   1      144.77      134.03      2.25 o 
  -1   2   1     2223.85     2370.42     29.21 o 
   0   2   1      205.35      217.69      3.54 o 
   1   2   1        0.88       -0.65      0.65 o 
   2   2   1      308.53      306.07      4.01 o 
   3   2   1       12.02       10.59      1.20 o 
   4   2   1       28.77       27.19      2.13 o 
   5   2   1       24.66       27.27      3.16 o 
   6   2   1        7.21        7.39      1.57 o 
  -6   3   1        0.01       -0.11      1.95 o 
  -5   3   1       21.97       26.20      2.36 o 
  -4   3   1       18.25       20.27      2.13 o 
  -3   3   1       15.00       12.26      0.85 o 
  -2   3   1       31.26       33.65      1.02 o 
  -1   3   1      702.04      663.61      6.14 o 
   0   3   1      469.10      476.91      4.20 o 
   1   3   1     1220.86     1217.86     10.24 o 
   2   3   1      347.42      337.00      4.32 o 
   3   3   1      125.82      112.78      2.95 o 
   4   3   1       17.95       19.68      5.12 o 
   5   3   1        1.94        0.92      1.21 o 
   6   3   1       24.84       25.15      3.27 o 
  -6   4   1        5.49        3.43      1.97 o 
  -5   4   1       37.01       34.65      2.83 o 
  -4   4   1       89.47       87.73      2.25 o 
  -3   4   1        3.85        4.80      0.64 o 
  -2   4   1      584.59      581.93      6.25 o 
  -1   4   1     2373.18     2584.81     15.83 o 
   0   4   1      996.82     1041.33      6.73 o 
   1   4   1     2576.37     2713.84     18.54 o 
   2   4   1      171.94      165.45      2.80 o 
   3   4   1      238.10      242.30      4.12 o 
   4   4   1       24.91       22.41      1.96 o 
   5   4   1       12.71       10.53      1.82 o 
   6   4   1        9.82        7.20      3.16 o 
  -6   5   1        0.15        1.31      1.34 o 
  -5   5   1       56.45       56.70      3.04 o 
  -4   5   1        6.62        6.38      0.91 o 
  -3   5   1      192.52      181.38      2.88 o 
  -2   5   1      115.91      107.72      3.80 o 
  -1   5   1     1752.81     1665.89     11.80 o 
   0   5   1     4102.20     4240.66     25.40 o 
   1   5   1     2699.97     2854.24     22.36 o 
   2   5   1     1097.09     1026.14      9.66 o 
   3   5   1        0.05        0.59      0.53 o 
   4   5   1        4.17        5.86      1.05 o 
   5   5   1        4.79        5.90      1.17 o 
   6   5   1        0.29        2.77      1.20 o 
  -6   6   1       85.95       91.45      6.30 o 
  -5   6   1       55.65       53.15      2.51 o 
  -4   6   1        1.97        2.27      0.76 o 
  -3   6   1      217.37      209.19      2.76 o 
  -2   6   1        0.03        1.22      0.49 o 
  -1   6   1        0.81        0.43      0.22 o 
   0   6   1      906.78     1037.40      8.11 o 
   1   6   1      123.59      141.22      1.61 o 
   2   6   1      211.25      208.60      4.09 o 
   3   6   1       43.87       44.19      1.78 o 
   4   6   1       68.56       61.14      2.40 o 
   5   6   1       21.58       26.35      2.35 o 
   6   6   1       21.74       21.62      2.98 o 
  -6   7   1        6.14        8.08      2.67 o 
  -5   7   1       26.79       24.23      1.92 o 
  -4   7   1      201.79      200.67      3.10 o 
  -3   7   1        5.70        5.14      0.70 o 
  -2   7   1      208.33      235.66      2.93 o 
  -1   7   1        3.42        7.50      0.87 o 
   0   7   1       23.34       31.96      1.39 o 
   1   7   1      176.15      170.09      1.67 o 
   2   7   1       12.31       14.12      0.78 o 
   3   7   1      668.84      667.69      7.71 o 
   4   7   1        0.05        0.89      0.73 o 
   5   7   1       69.94       66.82      3.21 o 
   6   7   1        2.33        2.56      2.13 o 
  -6   8   1        1.42        2.96      2.20 o 
  -5   8   1       79.49       84.83      3.08 o 
  -4   8   1       98.51       99.71      2.36 o 
  -3   8   1       67.33       70.27      1.64 o 
  -2   8   1     3787.36     3777.27     26.16 o 
  -1   8   1       29.98       21.21      0.66 o 
   0   8   1     2582.72     2578.69     22.03 o 
   1   8   1     2126.94     2088.56     13.31 o 
   2   8   1       19.78       23.24      0.98 o 
   3   8   1      785.22      743.29      7.25 o 
   4   8   1        0.42        1.64      0.73 o 
   5   8   1        7.04        6.89      1.17 o 
  -5   9   1        5.81        6.22      3.03 o 
  -4   9   1      199.12      197.20      4.36 o 
  -3   9   1      184.77      172.76      2.65 o 
  -2   9   1        3.02        1.87      0.44 o 
  -1   9   1        5.47        2.78      0.65 o 
   0   9   1      120.07      100.24      1.72 o 
   1   9   1      207.16      241.19      2.40 o 
   2   9   1        2.24        3.66      0.58 o 
   3   9   1      141.11      135.76      2.60 o 
   4   9   1       41.00       45.58      1.82 o 
   5   9   1        4.67        3.23      1.34 o 
  -5  10   1       49.68       48.62      3.24 o 
  -4  10   1      179.77      181.35      4.26 o 
  -3  10   1        4.16        4.23      1.05 o 
  -2  10   1       21.74       19.14      1.30 o 
  -1  10   1       28.72       30.10      1.24 o 
   0  10   1        3.82        9.05      0.70 o 
   1  10   1      293.75      318.88      2.95 o 
   2  10   1      252.10      242.26      3.19 o 
   3  10   1        8.75       11.04      1.08 o 
   4  10   1      186.43      199.29      6.49 o 
   5  10   1      123.40      138.55      7.00 o 
  -5  11   1       30.58       28.59      2.26 o 
  -4  11   1       98.74       96.93      3.75 o 
  -3  11   1      833.68      810.91      8.24 o 
  -2  11   1       42.33       44.86      1.73 o 
  -1  11   1     1014.10     1030.38     10.14 o 
   0  11   1     1975.39     2012.71     22.60 o 
   1  11   1      398.58      447.24      4.95 o 
   2  11   1      802.98      769.40      8.72 o 
   3  11   1       13.62       14.49      1.37 o 
   4  11   1      133.83      132.72      3.76 o 
   5  11   1       22.54       25.62      2.14 o 
  -5  12   1        5.08        5.20      1.41 o 
  -4  12   1      192.55      188.78      4.52 o 
  -3  12   1        7.04        9.33      1.04 o 
  -2  12   1      535.00      507.78      6.55 o 
  -1  12   1      496.41      463.80      8.06 o 
   0  12   1      318.90      248.20      7.96 o 
   1  12   1      613.50      548.61      7.03 o 
   2  12   1       24.68       21.05      1.37 o 
   3  12   1       70.32       76.88      2.66 o 
   4  12   1       28.61       24.72      1.92 o 
   5  12   1        0.18        2.81      1.21 o 
  -5  13   1       10.58        9.94      1.69 o 
  -4  13   1      169.33      180.48      4.51 o 
  -3  13   1       71.52       64.87      2.28 o 
  -2  13   1      220.42      221.47      5.58 o 
  -1  13   1        3.94        2.89      1.10 o 
   0  13   1        6.13        5.90      1.25 o 
   1  13   1       10.92       10.74      1.21 o 
   2  13   1        1.72        0.27      1.03 o 
   3  13   1      420.82      410.85      6.48 o 
   4  13   1       70.67       68.46      2.38 o 
   5  13   1      113.33      122.28      4.06 o 
  -5  14   1       47.84       49.25      3.86 o 
  -4  14   1       88.37       84.80      4.28 o 
  -3  14   1       24.56       23.36      1.93 o 
  -2  14   1      644.47      628.62     11.64 o 
  -1  14   1       27.68       23.41      3.97 o 
   0  14   1       86.48       80.66      3.43 o 
   1  14   1       55.70       61.99      3.27 o 
   2  14   1      288.70      288.88      8.39 o 
   3  14   1      162.09      143.96      4.99 o 
   4  14   1       10.59       11.56      2.36 o 
   5  14   1        3.64        5.16      2.16 o 
  -5  15   1       13.63       13.64      4.82 o 
  -4  15   1       96.91       86.79      4.49 o 
  -3  15   1      108.37      111.53      4.13 o 
  -2  15   1      139.33      138.65      4.75 o 
  -1  15   1     1038.18     1012.06     14.70 o 
   0  15   1     1007.06      926.08     24.25 o 
   1  15   1      715.17      702.41     11.54 o 
   2  15   1      279.27      277.76      6.92 o 
   3  15   1       25.68       15.39      2.25 o 
   4  15   1       28.92       35.10      3.14 o 
  -4  16   1        0.82        0.33      1.71 o 
  -3  16   1        8.69        8.70      1.58 o 
  -2  16   1      149.65      132.42      6.71 o 
  -1  16   1       68.29       67.42      3.49 o 
   0  16   1       43.49       45.74      2.95 o 
   1  16   1      113.68      114.89      5.07 o 
   2  16   1      185.84      187.31      5.81 o 
   3  16   1       74.65       75.39      4.08 o 
   4  16   1        0.53        2.79      1.83 o 
  -4  17   1       57.93       63.14      7.09 o 
  -3  17   1        3.98        3.71      2.11 o 
  -2  17   1        6.62        6.74      1.55 o 
  -1  17   1        5.86        7.27      1.74 o 
   0  17   1      170.57      176.51      4.43 o 
   1  17   1       15.33       13.36      2.08 o 
   2  17   1        7.31        2.91      1.53 o 
   3  17   1       44.60       51.23      4.73 o 
   4  17   1        1.27        0.26      1.79 o 
  -4  18   1       73.56       87.83      4.97 o 
  -3  18   1       34.08       30.38      3.18 o 
  -2  18   1      170.08      180.01      4.88 o 
  -1  18   1       21.56       28.51      2.24 o 
   0  18   1      112.09      117.94      3.80 o 
   1  18   1      381.07      354.06     11.26 o 
   2  18   1        7.63        7.22      2.00 o 
   3  18   1       74.63       71.71      4.41 o 
   4  18   1       44.58       47.95      6.03 o 
  -3  19   1       62.01       68.74      7.90 o 
  -2  19   1        0.59        0.77      1.28 o 
  -1  19   1       82.56       79.98      3.35 o 
   0  19   1      122.83      119.57      3.89 o 
   1  19   1       33.73       30.94      3.03 o 
   2  19   1       41.20       39.94      3.44 o 
   3  19   1        8.04        7.80      4.62 o 
  -3  20   1       32.53       32.28      3.53 o 
  -2  20   1        9.06       11.01      2.08 o 
  -1  20   1        0.45        2.44      1.28 o 
   0  20   1       10.35        9.83      1.65 o 
   1  20   1        0.48        1.34      1.53 o 
   2  20   1       26.55       35.53      4.42 o 
   3  20   1        0.67        0.36      1.93 o 
  -3  21   1        0.52        0.67      3.05 o 
  -2  21   1        4.06        7.08      2.52 o 
  -1  21   1       20.09       19.91      2.25 o 
   0  21   1       19.62       26.47      2.34 o 
   1  21   1        0.01        1.16      1.61 o 
   2  21   1       20.65       22.89      3.20 o 
   3  21   1       62.82       60.76      6.75 o 
  -2  22   1      211.76      223.67      8.35 o 
  -1  22   1       15.68       15.28      2.10 o 
   0  22   1       25.39       28.93      2.56 o 
   1  22   1       89.96      101.81      5.23 o 
   2  22   1        0.02        0.24      3.70 o 
  -1  23   1        0.70        1.45      1.54 o 
   0  23   1       27.84       29.34      2.65 o 
   1  23   1        5.97        3.20      2.69 o 
  -6   0   2        9.28       11.58      2.85 o 
  -5   0   2        1.20        0.29      1.30 o 
  -4   0   2      561.48      510.87     12.09 o 
  -3   0   2      289.77      258.06      4.57 o 
  -2   0   2      134.94      196.18      3.32 o 
  -1   0   2     9465.79     9617.03    103.29 o 
   0   0   2     2818.73     2767.72     36.88 o 
   1   0   2    47481.21    36083.03    502.67 o 
   2   0   2      493.95      526.38      9.74 o 
   3   0   2      177.82      165.47      3.92 o 
   4   0   2      633.57      617.80      9.70 o 
   5   0   2      182.73      170.71      6.86 o 
   6   0   2        2.28        2.85      1.95 o 
  -6   1   2       89.11       93.76      4.35 o 
  -5   1   2       95.89       95.01     10.73 o 
  -4   1   2        2.32        3.97      1.06 o 
  -3   1   2     1879.13     2032.80     13.52 o 
  -2   1   2     3496.25     3674.48     22.44 o 
  -1   1   2        6.03       10.79      0.50 o 
   0   1   2      893.93      920.66      7.70 o 
   1   1   2    25088.85    21904.19    695.18 o 
   2   1   2      908.66      920.98     10.58 o 
   3   1   2      351.87      337.79      5.97 o 
   4   1   2        7.04       10.76      1.22 o 
   5   1   2       15.44       18.07      2.03 o 
   6   1   2       21.61       21.44      2.47 o 
  -6   2   2        3.83        3.54      1.49 o 
  -5   2   2      173.34      171.53      5.36 o 
  -4   2   2      100.53       93.92      3.30 o 
  -3   2   2      225.31      238.13      2.76 o 
  -2   2   2      303.03      300.86      2.96 o 
   0   2   2      462.16      524.01      4.79 o 
   1   2   2      405.06      444.86      4.58 o 
   2   2   2       95.17       69.55      1.75 o 
   3   2   2      845.27      817.81     10.77 o 
   4   2   2      271.44      262.01      4.65 o 
   5   2   2      410.13      398.63      7.74 o 
   6   2   2        2.39        5.24      2.22 o 
  -6   3   2        1.77        1.75      1.66 o 
  -5   3   2      519.44      504.13     20.95 o 
  -4   3   2       38.31       34.23      1.71 o 
  -3   3   2     1701.42     1704.92     11.67 o 
  -2   3   2     2842.23     2984.14     24.12 o 
  -1   3   2     1470.65     1547.80     15.88 o 
   0   3   2     6817.88     6811.16     44.77 o 
   1   3   2      574.89      578.33      5.12 o 
   2   3   2        7.47        3.48      0.55 o 
   3   3   2      665.44      656.22      7.46 o 
   4   3   2        0.90        1.65      0.86 o 
   5   3   2        6.74        5.70      2.02 o 
   6   3   2       25.06       25.10      2.60 o 
  -6   4   2       15.62       19.12      2.46 o 
  -5   4   2       37.55       38.17      2.89 o 
  -4   4   2      851.88      829.03      9.44 o 
  -3   4   2      837.16      835.93      8.85 o 
  -2   4   2      687.26      737.77      6.92 o 
  -1   4   2     6146.51     6015.73     45.93 o 
   0   4   2        8.33       11.03      0.76 o 
   1   4   2      539.38      493.68      4.25 o 
   2   4   2     1428.62     1433.36     12.80 o 
   3   4   2        1.77        3.62      0.65 o 
   4   4   2      127.46      122.01      3.11 o 
   5   4   2       31.98       35.08      2.52 o 
   6   4   2       11.26        8.91      2.67 o 
  -6   5   2       49.96       45.23      3.30 o 
  -5   5   2        4.38        3.09      1.26 o 
  -4   5   2      211.17      219.32      4.16 o 
  -3   5   2       28.82       33.23      1.45 o 
  -2   5   2       18.54       18.90      1.85 o 
  -1   5   2        7.89        8.01      0.63 o 
   0   5   2      110.68      112.60      1.34 o 
   1   5   2      763.29      725.94      9.33 o 
   2   5   2       86.59       92.67      2.07 o 
   3   5   2      133.54      123.85      2.45 o 
   4   5   2      224.18      216.03      4.17 o 
   5   5   2        9.18        9.02      2.87 o 
   6   5   2      123.17      126.40      6.60 o 
  -6   6   2       28.56       27.61      2.84 o 
  -5   6   2        9.73       10.15      1.84 o 
  -4   6   2     1073.39     1067.69     10.01 o 
  -3   6   2      113.58      127.12      2.08 o 
  -2   6   2        7.38        7.23      0.53 o 
  -1   6   2      249.68      242.99      2.43 o 
   0   6   2     2562.13     2680.67     16.50 o 
   1   6   2     1130.33     1205.78      9.20 o 
   2   6   2      749.02      764.68      7.81 o 
   3   6   2      272.66      284.62      3.91 o 
   4   6   2      129.56      133.81      2.94 o 
   5   6   2       26.11       31.90      3.21 o 
   6   6   2       28.22       37.82      4.15 o 
  -6   7   2       42.72       41.39      3.23 o 
  -5   7   2       57.15       57.02      3.05 o 
  -4   7   2        9.69       10.07      1.36 o 
  -3   7   2      335.94      339.46      5.23 o 
  -2   7   2     3597.56     3630.87     25.44 o 
  -1   7   2     2181.23     2481.65     15.72 o 
   0   7   2     3569.74     3550.39     21.64 o 
   1   7   2     1480.33     1532.47     12.64 o 
   2   7   2     1847.88     1836.38     13.89 o 
   3   7   2        5.69        3.84      0.76 o 
   4   7   2       37.19       38.29      1.93 o 
   5   7   2       31.60       31.21      2.43 o 
   6   7   2       99.03       89.52      5.59 o 
  -5   8   2        9.58        9.08      1.40 o 
  -4   8   2     1075.09     1051.85     11.07 o 
  -3   8   2       33.44       29.04      1.38 o 
  -2   8   2      150.99      201.85      2.52 o 
  -1   8   2       31.78       65.76      1.20 o 
   0   8   2      756.85      826.59      5.99 o 
   1   8   2      146.84      143.11      1.81 o 
   2   8   2      315.79      323.49      3.84 o 
   3   8   2      668.63      673.05      6.86 o 
   4   8   2      136.02      137.18      3.42 o 
   5   8   2       29.59       27.86      2.37 o 
  -5   9   2       54.51       53.65      3.20 o 
  -4   9   2      203.87      203.32      4.97 o 
  -3   9   2       23.44       26.39      1.13 o 
  -2   9   2       20.49       26.89      1.00 o 
  -1   9   2     1169.88     1354.92      9.40 o 
   0   9   2        4.83        3.36      0.33 o 
   1   9   2        7.51        5.70      0.46 o 
   2   9   2      181.23      165.18      4.88 o 
   3   9   2        1.24        0.75      0.69 o 
   4   9   2       30.83       34.19      1.69 o 
   5   9   2        2.50        1.83      1.24 o 
  -5  10   2        1.25        1.04      1.10 o 
  -4  10   2      684.12      696.45     10.62 o 
  -3  10   2      259.57      252.47      3.86 o 
  -2  10   2       32.21       25.17      1.76 o 
  -1  10   2      664.19      672.93      7.29 o 
   0  10   2      111.10      117.11      1.54 o 
   1  10   2        4.21        4.07      0.65 o 
   2  10   2      796.63      778.92      8.40 o 
   3  10   2       35.53       42.08      1.85 o 
   4  10   2       80.94       85.08      3.54 o 
   5  10   2        0.60        1.97      1.26 o 
  -5  11   2        7.26        6.58      1.86 o 
  -4  11   2        2.09        2.58      1.01 o 
  -3  11   2        0.70       -0.72      0.72 o 
  -2  11   2      262.12      240.76      3.61 o 
  -1  11   2       14.31       18.97      1.00 o 
   0  11   2     2012.77     1999.75     15.18 o 
   1  11   2       10.18       16.98      0.92 o 
   2  11   2      228.51      221.81      3.96 o 
   3  11   2       40.14       44.44      2.04 o 
   4  11   2        2.31        3.79      1.13 o 
   5  11   2       10.68       10.23      1.70 o 
  -5  12   2       26.62       26.26      2.26 o 
  -4  12   2       12.84       14.26      1.60 o 
  -3  12   2        6.67        6.80      1.10 o 
  -2  12   2        0.38        1.67      0.61 o 
  -1  12   2        9.94       10.91      0.84 o 
   0  12   2       87.36       94.22      2.70 o 
   1  12   2       32.94       34.16      1.72 o 
   2  12   2       54.30       56.72      2.04 o 
   3  12   2       24.00       21.24      2.17 o 
   4  12   2        1.02        0.96      1.02 o 
   5  12   2        6.05        9.13      1.73 o 
  -5  13   2        1.57        1.73      1.57 o 
  -4  13   2       14.57       14.22      1.67 o 
  -3  13   2       19.47       18.02      1.58 o 
  -2  13   2        0.07        0.02      0.80 o 
  -1  13   2       46.19       42.27      2.07 o 
   0  13   2       16.99       18.06      1.53 o 
   1  13   2      628.80      640.74     14.34 o 
   2  13   2       33.03       37.71      4.24 o 
   3  13   2        3.43        1.62      1.25 o 
   4  13   2       33.48       37.25      2.31 o 
   5  13   2        3.94        3.94      1.53 o 
  -5  14   2       13.39       11.81      2.43 o 
  -4  14   2       28.13       30.98      2.98 o 
  -3  14   2       53.26       52.71      3.29 o 
  -2  14   2        5.62       10.36      1.35 o 
  -1  14   2      125.28      127.08      3.46 o 
   0  14   2      126.90      141.19      3.59 o 
   1  14   2     1168.90     1168.20     12.65 o 
   2  14   2       18.36       21.79      2.51 o 
   3  14   2       22.82       23.08      2.50 o 
   4  14   2       66.42       63.59      3.92 o 
   5  14   2        9.98        7.63      3.19 o 
  -5  15   2        8.52       11.34      2.52 o 
  -4  15   2        7.31        4.65      1.85 o 
  -3  15   2      249.13      226.92      6.62 o 
  -2  15   2      215.84      201.21      4.68 o 
  -1  15   2       67.67       63.36      3.34 o 
   0  15   2       80.29       88.03      3.56 o 
   1  15   2      355.89      355.69      6.02 o 
   2  15   2      133.95      124.13      6.42 o 
   3  15   2       24.68       25.67      2.71 o 
   4  15   2       16.44       17.54      2.65 o 
  -4  16   2       26.04       21.33      2.88 o 
  -3  16   2      193.81      187.82      6.59 o 
  -2  16   2      229.37      209.05      4.91 o 
  -1  16   2      219.36      203.24      7.62 o 
   0  16   2      224.20      195.88      4.54 o 
   1  16   2        0.13       -1.00      1.09 o 
   2  16   2       41.05       33.11      2.88 o 
   3  16   2       59.42       60.60      3.83 o 
   4  16   2       21.73       24.42      4.29 o 
  -4  17   2        0.00        0.60      1.76 o 
  -3  17   2       32.99       35.70      3.29 o 
  -2  17   2       69.06       64.13      2.93 o 
  -1  17   2       17.22       16.02      2.16 o 
   0  17   2        7.48       10.74      1.56 o 
   1  17   2      216.92      209.89      6.30 o 
   2  17   2       74.82       68.15      3.91 o 
   3  17   2       32.29       29.38      3.77 o 
   4  17   2       23.56       20.82      3.04 o 
  -4  18   2        0.93        0.73      1.86 o 
  -3  18   2       40.78       47.22      3.73 o 
  -2  18   2        0.00        0.98      1.13 o 
  -1  18   2      147.26      155.29      4.40 o 
   0  18   2      107.38      117.82      4.51 o 
   1  18   2      226.70      239.62      6.89 o 
   2  18   2       16.41       20.05      2.68 o 
   3  18   2       96.16      104.40      5.09 o 
   4  18   2        0.44       -1.89      1.90 o 
  -3  19   2       18.74       19.81      6.49 o 
  -2  19   2       85.21       89.30      3.66 o 
  -1  19   2       29.23       31.85      2.39 o 
   0  19   2       51.58       52.09      2.80 o 
   1  19   2        0.29       -0.23      1.93 o 
   2  19   2       48.62       52.45      3.89 o 
   3  19   2       11.70        7.22      2.33 o 
  -3  20   2        0.49        0.01      1.73 o 
  -2  20   2        0.15       -0.45      1.63 o 
  -1  20   2       96.31       91.92      3.67 o 
   0  20   2       23.92       23.77      2.20 o 
   1  20   2       36.83       39.62      3.44 o 
   2  20   2        3.57        5.08      2.05 o 
   3  20   2       15.10       15.07      2.90 o 
  -3  21   2       16.78       16.98      2.99 o 
  -2  21   2       18.21       17.09      2.84 o 
  -1  21   2       59.01       66.52      3.41 o 
   0  21   2       44.66       47.86      4.78 o 
   1  21   2        6.36        9.97      2.31 o 
   2  21   2       59.20       55.24      4.26 o 
  -2  22   2       22.74       19.31      7.94 o 
  -1  22   2       19.14       23.06      2.47 o 
   0  22   2        1.47        0.80      1.32 o 
   1  22   2        2.61        0.51      1.86 o 
   2  22   2        4.08        3.12      3.46 o 
  -1  23   2        0.02       -0.49      1.43 o 
   0  23   2       47.79       44.76      4.02 o 
   1  23   2        0.79        2.98      2.15 o 
  -6   1   3       10.59       11.48      2.63 o 
  -5   1   3       12.81       10.47      1.72 o 
  -4   1   3      304.64      292.11      6.21 o 
  -3   1   3       12.15       10.37      0.68 o 
  -2   1   3     1229.44     1218.11      8.43 o 
  -1   1   3     1073.19     1134.43      9.96 o 
   0   1   3     2289.52     2240.55     17.90 o 
   1   1   3      140.84      143.89      6.42 o 
   2   1   3       23.14       34.89      3.55 o 
   3   1   3       20.13       22.25      1.63 o 
   4   1   3        0.74       -0.27      0.83 o 
   5   1   3       11.81       12.77      1.85 o 
  -6   2   3       11.16       11.20      2.02 o 
  -5   2   3       10.37       11.50      1.76 o 
  -4   2   3       92.23       91.95      3.35 o 
  -3   2   3       37.75       40.11      1.14 o 
  -2   2   3        6.01        4.13      0.49 o 
  -1   2   3        7.18        9.97      0.54 o 
   0   2   3     1154.57     1214.25      8.90 o 
   1   2   3      326.21      352.99      4.10 o 
   2   2   3      231.16      223.30      4.09 o 
   3   2   3       11.97        9.78      1.22 o 
   4   2   3        5.42        2.91      1.77 o 
   5   2   3       10.71        7.86      1.66 o 
   6   2   3        1.60        3.90      2.31 o 
  -6   3   3        5.70        4.67      1.64 o 
  -5   3   3        0.05        0.10      0.93 o 
  -4   3   3        0.02       -0.61      0.61 o 
  -3   3   3       46.22       51.05      1.50 o 
  -2   3   3       39.58       26.67      0.95 o 
  -1   3   3       44.20       30.13      1.00 o 
   0   3   3      461.63      445.52      3.87 o 
   1   3   3       46.59       50.82      1.32 o 
   2   3   3      819.25      830.04      8.50 o 
   3   3   3       83.65       85.70      2.79 o 
   4   3   3       51.06       50.18      3.88 o 
   5   3   3       11.93       12.70      1.90 o 
   6   3   3        0.08       -0.07      1.84 o 
  -6   4   3       16.19       16.10      2.32 o 
  -5   4   3        1.46        2.42      1.07 o 
  -4   4   3        4.98        4.42      0.95 o 
  -3   4   3       97.91       91.45      2.40 o 
  -2   4   3      122.43      127.33      2.08 o 
  -1   4   3      267.40      268.06      5.88 o 
   0   4   3     2391.04     2444.58     41.73 o 
   1   4   3        0.80       -0.16      0.26 o 
   2   4   3     1064.83     1072.53     10.34 o 
   3   4   3        0.15        0.02      1.52 o 
   4   4   3       15.82       17.49      1.78 o 
   5   4   3        4.44        5.00      1.49 o 
   6   4   3        0.00       -1.77      1.77 o 
  -6   5   3       13.53       11.59      2.05 o 
  -5   5   3       62.09       61.22      5.14 o 
  -4   5   3      338.59      336.61      4.90 o 
  -3   5   3      142.60      151.58      2.68 o 
  -2   5   3      709.66      727.86      7.25 o 
  -1   5   3      215.20      239.22      5.02 o 
   0   5   3        3.81        1.43      0.34 o 
   1   5   3      996.49      958.36     12.05 o 
   2   5   3      196.77      216.68      3.47 o 
   3   5   3       91.01       85.81      2.45 o 
   4   5   3        1.99        3.62      1.14 o 
   5   5   3        3.45        2.20      1.31 o 
  -6   6   3        9.61        6.06      2.49 o 
  -5   6   3      136.55      124.54      4.38 o 
  -4   6   3        2.36        3.44      0.87 o 
  -3   6   3        5.53        7.71      0.91 o 
  -2   6   3      183.37      200.22      6.96 o 
  -1   6   3        2.21        0.16      0.28 o 
   0   6   3       17.48       14.14      0.88 o 
   1   6   3     1267.55     1263.00     13.16 o 
   2   6   3        0.97        1.42      0.55 o 
   3   6   3      164.92      165.49      3.63 o 
   4   6   3       84.01       84.69      3.59 o 
   5   6   3        4.30        3.44      2.20 o 
  -6   7   3        6.04        4.26      2.45 o 
  -5   7   3       51.16       50.77      2.88 o 
  -4   7   3      253.39      237.56      4.54 o 
  -3   7   3       31.40       28.51      2.56 o 
  -2   7   3        6.89        5.97      0.91 o 
  -1   7   3      471.85      495.78      4.63 o 
   0   7   3       11.39       10.74      0.55 o 
   1   7   3      135.04      135.40      2.13 o 
   2   7   3      287.13      292.18      3.69 o 
   3   7   3        0.03        0.11      0.69 o 
   4   7   3      231.86      229.84      5.85 o 
   5   7   3        1.55        2.87      1.44 o 
  -5   8   3       83.75       81.19      5.03 o 
  -4   8   3       10.52        9.97      1.25 o 
  -3   8   3     1074.47     1064.26     11.35 o 
  -2   8   3      358.15      357.11      3.67 o 
  -1   8   3     3283.09     3393.02     21.20 o 
   0   8   3       98.61       85.19      1.38 o 
   1   8   3      597.75      621.00      5.06 o 
   2   8   3      179.28      161.79      2.64 o 
   3   8   3        0.64        0.19      0.57 o 
   4   8   3        5.02        5.77      1.37 o 
   5   8   3        4.34        1.80      1.97 o 
  -5   9   3       23.37       25.15      3.43 o 
  -4   9   3       82.27       86.99      2.99 o 
  -3   9   3      398.49      402.86      5.03 o 
  -2   9   3       12.54        8.68      0.66 o 
  -1   9   3      487.47      481.97      4.91 o 
   0   9   3       39.19       33.39      0.92 o 
   1   9   3      203.35      200.35      2.99 o 
   2   9   3      507.82      513.52      5.42 o 
   3   9   3       12.25        7.74      0.95 o 
   4   9   3       74.09       68.94      2.27 o 
   5   9   3        1.35        2.30      1.54 o 
  -5  10   3        4.33        6.47      1.67 o 
  -4  10   3        2.51        1.97      1.09 o 
  -3  10   3       25.93       23.14      1.58 o 
  -2  10   3      451.38      427.13      5.03 o 
  -1  10   3      324.03      303.96      3.19 o 
   0  10   3       67.98       63.79      1.27 o 
   1  10   3      443.41      439.82      4.06 o 
   2  10   3       34.23       34.70      2.54 o 
   3  10   3      212.08      221.56      3.61 o 
   4  10   3       31.96       37.52      2.28 o 
   5  10   3       78.69       95.02      3.66 o 
  -5  11   3       64.24       56.69      3.35 o 
  -4  11   3      136.67      139.30      4.18 o 
  -3  11   3       28.76       25.17      1.69 o 
  -2  11   3      861.60      871.27      8.35 o 
  -1  11   3      259.26      245.77      4.67 o 
   0  11   3      127.36      135.05      2.35 o 
   1  11   3     1355.00     1281.92      9.26 o 
   2  11   3        9.72       11.97      1.73 o 
   3  11   3      129.66      121.09      3.29 o 
   4  11   3       11.21       13.60      1.68 o 
   5  11   3        0.13        0.99      1.29 o 
  -5  12   3       31.69       34.12      2.87 o 
  -4  12   3        0.23        1.10      0.93 o 
  -3  12   3      734.89      713.19      9.19 o 
  -2  12   3       60.22       56.87      2.31 o 
  -1  12   3      620.68      589.55      6.21 o 
   0  12   3      519.14      498.22     12.40 o 
   1  12   3        7.55        9.91      1.16 o 
   2  12   3      233.24      229.95      4.93 o 
   3  12   3       11.64        9.09      1.32 o 
   4  12   3        5.90        4.00      1.28 o 
   5  12   3        2.80        1.67      1.44 o 
  -5  13   3       32.19       28.57      2.81 o 
  -4  13   3        0.00       -0.70      0.89 o 
  -3  13   3        0.67        3.27      1.02 o 
  -2  13   3       48.92       47.15      2.22 o 
  -1  13   3       15.41       17.64      1.67 o 
   0  13   3      142.50      139.46      7.14 o 
   1  13   3        0.19        0.43      0.75 o 
   2  13   3       81.82       81.91      3.70 o 
   3  13   3       43.91       43.41      3.06 o 
   4  13   3      153.34      157.46      5.67 o 
   5  13   3       24.15       28.36      2.82 o 
  -5  14   3       13.46        9.20      3.28 o 
  -4  14   3       40.48       46.08      3.44 o 
  -3  14   3      414.57      394.86      9.78 o 
  -2  14   3        6.75        5.31      1.12 o 
  -1  14   3      342.77      344.48      5.89 o 
   0  14   3       85.90       81.31      2.86 o 
   1  14   3      372.50      371.26      6.06 o 
   2  14   3      126.48      119.44      6.28 o 
   3  14   3      178.98      192.11      5.98 o 
   4  14   3        0.14        1.94      1.79 o 
  -4  15   3      168.75      183.33      6.33 o 
  -3  15   3       13.54       13.33      2.21 o 
  -2  15   3      103.57      113.72      6.93 o 
  -1  15   3      846.63      784.91     10.08 o 
   0  15   3      835.71      800.87     10.10 o 
   1  15   3      188.08      171.89      4.11 o 
   2  15   3       56.52       68.51      5.70 o 
   3  15   3        0.02        2.56      2.09 o 
   4  15   3       56.34       52.09     10.77 o 
  -4  16   3       11.81       12.94      2.63 o 
  -3  16   3       39.02       36.71      3.18 o 
  -2  16   3       51.39       57.29      3.56 o 
  -1  16   3        0.04        0.70      0.97 o 
   0  16   3       24.37       30.85      2.07 o 
   1  16   3      295.68      273.11      7.02 o 
   2  16   3      142.96      149.66      5.38 o 
   3  16   3       65.24       60.90      3.90 o 
   4  16   3        0.07       -0.11      1.86 o 
  -4  17   3        0.08        3.14      1.93 o 
  -3  17   3       12.03       10.38      2.81 o 
  -2  17   3        0.11       -0.48      1.36 o 
  -1  17   3      120.10      115.02      3.70 o 
   0  17   3        0.17        0.57      0.98 o 
   1  17   3       40.63       45.95      3.28 o 
   2  17   3       78.92       94.87      8.14 o 
   3  17   3       44.68       35.06      3.36 o 
   4  17   3       44.06       57.60      5.02 o 
  -4  18   3       27.90       33.16      3.54 o 
  -3  18   3      170.34      173.37      6.60 o 
  -2  18   3       12.02        7.56      2.90 o 
  -1  18   3       64.69       65.97      2.98 o 
   0  18   3      119.74      110.78      3.69 o 
   1  18   3        6.21        5.54      1.88 o 
   2  18   3      221.00      217.53     11.10 o 
   3  18   3        9.16        5.63      2.06 o 
  -3  19   3       32.11       29.80      3.35 o 
  -2  19   3      216.66      225.38      7.14 o 
  -1  19   3       29.04       28.41      2.30 o 
   0  19   3       15.71       20.28      2.70 o 
   1  19   3       75.02       73.62      4.16 o 
   2  19   3        0.59       -0.68      2.09 o 
   3  19   3        0.10        0.11      1.82 o 
  -3  20   3        8.36       10.44      2.42 o 
  -2  20   3       17.04       13.49      2.49 o 
  -1  20   3        4.76        3.45      1.43 o 
   0  20   3        1.39        3.29      1.32 o 
   1  20   3       42.56       49.46      3.79 o 
   2  20   3        0.85        1.04      2.85 o 
   3  20   3       23.68       26.39      4.29 o 
  -2  21   3        2.14       -0.35      1.76 o 
  -1  21   3       62.91       69.54      3.50 o 
   0  21   3        0.55       -0.80      1.30 o 
   1  21   3       14.23       17.88      2.85 o 
   2  21   3       16.48       21.96      5.38 o 
  -2  22   3       27.00       33.09      3.67 o 
  -1  22   3      117.16      135.10      5.79 o 
   0  22   3       44.25       37.94      3.64 o 
   1  22   3        0.07       -1.49      2.31 o 
  -1  23   3       47.81       52.33      9.92 o 
   0  23   3        3.56        1.27      1.82 o 
  -6   0   4        2.95        5.48      2.35 o 
  -5   0   4      401.47      409.72     12.05 o 
  -4   0   4      197.93      187.16      7.04 o 
  -3   0   4      434.41      392.29      6.53 o 
  -2   0   4     3884.68     4083.25     40.17 o 
  -1   0   4     3675.81     3914.59     38.04 o 
   0   0   4     3120.13     3127.90     42.61 o 
   1   0   4      673.77      743.38     12.56 o 
   2   0   4       29.49       44.09      3.10 o 
   3   0   4      298.65      291.77      7.97 o 
   4   0   4       22.46       22.52      2.92 o 
   5   0   4       44.66       37.67      3.97 o 
  -6   1   4      134.57      132.58      6.33 o 
  -5   1   4       96.44       90.60      7.11 o 
  -4   1   4      120.09      121.71      3.95 o 
  -3   1   4      296.47      298.64      3.90 o 
  -2   1   4     1072.17     1263.08     10.21 o 
  -1   1   4      332.64      342.13      5.09 o 
   0   1   4      977.35      933.41     10.35 o 
   1   1   4       74.18       72.28      2.07 o 
   2   1   4     9016.26     8878.33     82.86 o 
   3   1   4       49.31       49.75      2.83 o 
   4   1   4        9.05        9.30      1.59 o 
   5   1   4       74.90       88.64      3.83 o 
  -6   2   4        6.30        5.97      1.70 o 
  -5   2   4        7.31        5.07      1.40 o 
  -4   2   4       27.61       30.60      1.72 o 
  -3   2   4        0.23        0.22      0.46 o 
  -2   2   4      491.08      538.20      4.61 o 
  -1   2   4     3362.80     3474.67     33.73 o 
   0   2   4       23.51       36.24      4.10 o 
   1   2   4       67.36       41.04      1.58 o 
   2   2   4     1089.91     1067.50     17.23 o 
   3   2   4        9.69       13.51      1.48 o 
   4   2   4      349.87      346.24      6.91 o 
   5   2   4       19.67       16.30      2.16 o 
  -6   3   4      153.39      153.17      6.39 o 
  -5   3   4        6.66        6.42      1.47 o 
  -4   3   4     1406.13     1374.91     14.04 o 
  -3   3   4      879.38      848.82      9.32 o 
  -2   3   4      592.24      608.56      5.80 o 
  -1   3   4     2449.44     2597.27     20.17 o 
   0   3   4        0.51        0.90      0.34 o 
   1   3   4     1077.03     1105.43     12.92 o 
   2   3   4      374.11      347.95      7.94 o 
   3   3   4      112.62      120.21      3.49 o 
   4   3   4       12.83       10.86      2.80 o 
   5   3   4       28.57       27.18      2.51 o 
  -6   4   4        0.02       -0.26      1.27 o 
  -5   4   4       81.64       83.51      4.19 o 
  -4   4   4      132.88      139.98      3.47 o 
  -3   4   4      934.73      961.98      8.69 o 
  -2   4   4     1721.61     1723.02     13.18 o 
  -1   4   4       19.15       17.11      0.80 o 
   0   4   4     2905.88     2869.01     17.84 o 
   1   4   4      615.18      642.32      8.95 o 
   2   4   4        0.02        0.12      0.50 o 
   3   4   4      136.85      122.62      3.54 o 
   4   4   4       62.68       57.34      2.83 o 
   5   4   4        1.73        0.94      1.34 o 
  -6   5   4       49.25       45.96      3.38 o 
  -5   5   4       12.22        9.95      1.67 o 
  -4   5   4        3.45        3.47      1.11 o 
  -3   5   4      199.51      202.53      4.59 o 
  -2   5   4      873.99      893.64      7.84 o 
  -1   5   4        0.24        1.51      1.14 o 
   0   5   4      981.94      910.98      7.47 o 
   1   5   4      295.52      269.72      3.24 o 
   2   5   4      448.89      418.12      5.43 o 
   3   5   4      379.89      391.51      6.75 o 
   4   5   4        1.74        0.56      1.07 o 
   5   5   4       76.71       84.28      3.79 o 
  -6   6   4       18.36       12.70      3.03 o 
  -5   6   4      190.41      184.82      5.47 o 
  -4   6   4      127.35      126.06      4.84 o 
  -3   6   4      897.19      931.91      8.66 o 
  -2   6   4       82.11       89.47      2.28 o 
  -1   6   4      836.72      811.68     23.96 o 
   0   6   4      410.99      399.68      4.12 o 
   1   6   4     1749.23     1753.34     13.22 o 
   2   6   4       18.17       23.59      1.96 o 
   3   6   4      297.93      294.13      5.94 o 
   4   6   4       63.98       76.13      3.19 o 
   5   6   4        2.98        3.21      1.40 o 
  -6   7   4      130.98      138.23      7.32 o 
  -5   7   4        4.37        1.87      1.14 o 
  -4   7   4       57.02       60.77      2.38 o 
  -3   7   4     1947.91     1896.51     17.68 o 
  -2   7   4       81.15       83.61      2.15 o 
  -1   7   4     1326.12     1298.54     10.39 o 
   0   7   4      254.37      336.00      3.28 o 
   1   7   4      147.02      118.68      2.45 o 
   2   7   4      691.68      693.51      6.77 o 
   3   7   4       26.70       23.64      1.56 o 
   4   7   4       67.76       63.65      7.05 o 
   5   7   4       11.70       10.13      1.90 o 
  -5   8   4      184.21      183.21      5.44 o 
  -4   8   4       32.14       32.94      1.92 o 
  -3   8   4     1053.67     1022.61     13.80 o 
  -2   8   4      198.95      198.63      3.27 o 
  -1   8   4     1071.92     1143.45      9.44 o 
   0   8   4      530.06      569.48      4.82 o 
   1   8   4      583.64      570.74      6.51 o 
   2   8   4       24.95       19.40      1.10 o 
   3   8   4      132.84      143.89      3.12 o 
   4   8   4       71.08       63.64      2.59 o 
   5   8   4       13.47        9.30      2.98 o 
  -5   9   4        0.81        1.10      1.26 o 
  -4   9   4       68.57       69.93      3.29 o 
  -3   9   4      215.18      216.93      4.08 o 
  -2   9   4       43.67       43.57      2.41 o 
  -1   9   4       32.95       40.22      1.12 o 
   0   9   4      176.33      213.88      3.63 o 
   1   9   4      277.55      278.92      3.13 o 
   2   9   4        6.49        7.12      0.82 o 
   3   9   4      313.47      310.76      4.50 o 
   4   9   4       54.56       53.51      2.64 o 
   5   9   4       31.76       41.58      3.26 o 
  -5  10   4       76.38       82.04      3.97 o 
  -4  10   4        0.32        0.57      1.05 o 
  -3  10   4      869.70      851.78     10.10 o 
  -2  10   4      281.58      276.24      4.69 o 
  -1  10   4       28.92       33.99      1.08 o 
   0  10   4      849.75      865.33      7.99 o 
   1  10   4      502.36      506.09      4.68 o 
   2  10   4        5.94        3.81      0.86 o 
   3  10   4      176.09      177.02      3.34 o 
   4  10   4       15.02       16.64      1.82 o 
   5  10   4       10.79        5.95      1.91 o 
  -5  11   4        8.48        8.77      2.31 o 
  -4  11   4       93.89       88.50      5.76 o 
  -3  11   4      201.20      206.45      5.01 o 
  -2  11   4      141.04      135.66      3.25 o 
  -1  11   4      331.23      298.16      4.02 o 
   0  11   4       18.32       14.85      0.97 o 
   1  11   4      267.29      286.56      3.28 o 
   2  11   4        6.71        7.87      1.64 o 
   3  11   4        8.31        5.14      1.14 o 
   4  11   4        0.03       -0.63      1.05 o 
   5  11   4        0.88       -1.08      1.55 o 
  -5  12   4        3.42        2.79      1.55 o 
  -4  12   4       26.98       24.63      1.97 o 
  -3  12   4       13.91       11.01      2.41 o 
  -2  12   4       11.70       12.60      1.28 o 
  -1  12   4        7.23        8.01      0.86 o 
   0  12   4       94.78       89.04      2.80 o 
   1  12   4      170.21      184.14      5.34 o 
   2  12   4      119.78      108.92      2.99 o 
   3  12   4        5.48        5.47      1.29 o 
   4  12   4       10.73       10.84      1.65 o 
   5  12   4        2.81        3.52      1.60 o 
  -5  13   4       43.45       47.91      6.82 o 
  -4  13   4        0.03        0.19      0.94 o 
  -3  13   4        1.49        1.06      0.88 o 
  -2  13   4       20.32       26.21      2.40 o 
  -1  13   4        0.13       -0.33      0.67 o 
   0  13   4      127.34      136.22      3.47 o 
   1  13   4        0.11       -0.47      0.80 o 
   2  13   4      445.31      444.36     14.13 o 
   3  13   4        9.13       21.54      3.93 o 
   4  13   4        0.42        0.97      1.70 o 
  -5  14   4        5.41        2.38      2.85 o 
  -4  14   4       78.00       78.94      4.26 o 
  -3  14   4       23.77       24.74      2.64 o 
  -2  14   4      438.48      416.49      8.75 o 
  -1  14   4       36.74       26.86      3.36 o 
   0  14   4      128.85      121.07      3.40 o 
   1  14   4       67.88       76.98      4.96 o 
   2  14   4       11.41       10.36      1.95 o 
   3  14   4       26.22       26.83      2.80 o 
   4  14   4       10.07       10.01      2.36 o 
  -4  15   4        3.49        2.24      1.98 o 
  -3  15   4        2.37        2.57      1.44 o 
  -2  15   4      386.60      346.84      8.13 o 
  -1  15   4        0.20        1.35      1.01 o 
   0  15   4      115.86      117.57      3.68 o 
   1  15   4       14.97       15.97      2.14 o 
   2  15   4      232.93      240.23      6.68 o 
   3  15   4        1.79        1.39      1.51 o 
   4  15   4       11.39       11.98      2.52 o 
  -4  16   4        0.21        1.29      1.70 o 
  -3  16   4       35.98       27.36      2.97 o 
  -2  16   4       10.58       13.64      2.26 o 
  -1  16   4      439.88      424.72      7.10 o 
   0  16   4      100.43      102.06      3.39 o 
   1  16   4       92.67       64.07      4.94 o 
   2  16   4      135.21      146.16     10.88 o 
   3  16   4       83.89       74.20      9.24 o 
   4  16   4       12.39       17.73      2.96 o 
  -4  17   4       30.41       30.65      3.44 o 
  -3  17   4        3.91        2.41      1.80 o 
  -2  17   4       17.53       14.08      2.56 o 
  -1  17   4        5.89        4.77      1.50 o 
   0  17   4       21.17       21.73      1.95 o 
   1  17   4      107.94       98.23      4.49 o 
   2  17   4      204.65      197.72      6.56 o 
   3  17   4        0.81        0.31      1.71 o 
  -3  18   4        1.48        3.67      1.86 o 
  -2  18   4       24.93       22.71      2.84 o 
  -1  18   4        7.27       14.59      2.44 o 
   0  18   4       20.54       21.48      2.06 o 
   1  18   4       58.42       65.12      3.89 o 
   2  18   4       15.38       22.83      3.02 o 
   3  18   4       49.46       52.30      8.46 o 
  -3  19   4       12.33       10.93      3.64 o 
  -2  19   4       41.92       52.14      3.82 o 
  -1  19   4       62.30       57.85      3.80 o 
   0  19   4        3.47        8.53      1.95 o 
   1  19   4       19.23       14.14      2.48 o 
   2  19   4        0.71       -0.48      1.68 o 
   3  19   4        8.18        7.14      3.61 o 
  -3  20   4        8.99       10.37      2.56 o 
  -2  20   4        0.01       -1.66      1.66 o 
  -1  20   4        0.03        1.02      1.71 o 
   0  20   4       20.82       20.34      2.18 o 
   1  20   4       22.33       28.83      3.24 o 
   2  20   4        5.45       10.25      2.51 o 
  -2  21   4       21.73       22.45      3.16 o 
  -1  21   4        4.03        0.06      1.70 o 
   0  21   4       79.19       90.42      4.28 o 
   1  21   4       12.91       12.55      2.60 o 
   2  21   4        7.70        8.11      2.45 o 
  -1  22   4        1.24        0.38      1.91 o 
   0  22   4        0.01       -1.17      1.60 o 
   1  22   4        8.88        7.98      3.64 o 
  -6   1   5        1.86        1.63      1.49 o 
  -5   1   5       84.73       90.91      3.99 o 
  -4   1   5       66.20       66.64      2.45 o 
  -3   1   5      650.89      637.40      6.62 o 
  -2   1   5        0.02        0.91      0.44 o 
  -1   1   5      787.65      790.18      6.74 o 
   0   1   5      376.41      408.37      5.86 o 
   1   1   5      636.82      657.72      8.52 o 
   2   1   5      131.48      112.32      3.23 o 
   3   1   5        0.12        0.58      0.90 o 
   4   1   5        5.24        2.58      1.25 o 
   5   1   5        0.01       -1.17      1.17 o 
  -6   2   5        0.06        0.76      1.88 o 
  -5   2   5        6.61        5.11      1.41 o 
  -4   2   5        0.03       -0.20      0.74 o 
  -3   2   5        1.08        0.76      0.50 o 
  -2   2   5        1.63        0.75      0.37 o 
  -1   2   5       26.53       34.59      1.09 o 
   0   2   5      258.85      228.02      3.39 o 
   1   2   5       40.04       38.09      1.71 o 
   2   2   5       43.76       45.16      2.12 o 
   3   2   5      169.28      159.81      8.37 o 
   4   2   5        0.18       -0.85      0.85 o 
   5   2   5        4.51        5.29      1.66 o 
  -6   3   5        0.30       -0.87      1.73 o 
  -5   3   5        0.18        0.66      1.15 o 
  -4   3   5        1.16        1.07      0.75 o 
  -3   3   5        3.72        3.83      0.94 o 
  -2   3   5       48.01       59.50      1.54 o 
  -1   3   5      124.19      107.29      1.93 o 
   0   3   5        6.35        4.24      0.68 o 
   1   3   5      247.47      239.28      4.32 o 
   2   3   5        0.05       -0.18      0.70 o 
   3   3   5      187.72      199.07      8.71 o 
   4   3   5       12.77       11.97      1.75 o 
   5   3   5        2.98        2.31      1.48 o 
  -6   4   5       26.67       23.49      3.86 o 
  -5   4   5       10.53       10.56      2.53 o 
  -4   4   5       24.04       29.88      1.85 o 
  -3   4   5      103.77      108.53      2.83 o 
  -2   4   5        9.63        9.73      0.78 o 
  -1   4   5      518.35      530.14      5.77 o 
   0   4   5       23.36       18.29      0.88 o 
   1   4   5      296.17      288.94      7.31 o 
   2   4   5       18.97       25.14      1.68 o 
   3   4   5       86.28       74.92      2.92 o 
   4   4   5        0.30        1.02      2.20 o 
   5   4   5        0.23       -0.51      1.24 o 
  -6   5   5       32.68       35.25      4.40 o 
  -5   5   5       47.44       46.29      3.05 o 
  -4   5   5      254.45      236.00      4.71 o 
  -3   5   5      347.63      360.61      6.29 o 
  -2   5   5      109.63      108.36      2.19 o 
  -1   5   5      352.55      363.36      4.12 o 
   0   5   5      188.23      188.12      2.34 o 
   1   5   5      109.11      113.33      2.11 o 
   2   5   5        6.69        8.62      1.20 o 
   3   5   5        6.70        4.03      1.13 o 
   4   5   5        1.12        1.70      1.11 o 
   5   5   5        0.04       -0.22      1.39 o 
  -6   6   5        0.00        1.66      2.09 o 
  -5   6   5        0.64        0.15      1.08 o 
  -4   6   5       39.70       37.50      2.04 o 
  -3   6   5      215.85      189.11      4.28 o 
  -2   6   5      161.16      163.21      2.76 o 
  -1   6   5        2.08        5.18      0.83 o 
   0   6   5      123.76      108.49      1.77 o 
   1   6   5       27.79       28.67      1.16 o 
   2   6   5      483.57      455.16      6.52 o 
   3   6   5        0.81       12.44      8.70 o 
   4   6   5       20.45       20.57      2.11 o 
   5   6   5       38.14       39.84      3.00 o 
  -5   7   5       65.47       70.80      3.53 o 
  -4   7   5       27.01       26.81      1.82 o 
  -3   7   5      276.85      276.78      5.01 o 
  -2   7   5      161.35      172.98      3.49 o 
  -1   7   5        1.01        3.63      0.58 o 
   0   7   5     1064.63     1039.19      8.78 o 
   1   7   5       43.15       55.69      1.54 o 
   2   7   5       19.39       19.06      1.16 o 
   3   7   5       94.59      107.88      3.01 o 
   4   7   5        4.57        6.10      2.33 o 
   5   7   5       11.99       11.44      2.02 o 
  -5   8   5       24.05       24.89      2.55 o 
  -4   8   5      338.84      339.25      5.92 o 
  -3   8   5      111.82      116.19      3.43 o 
  -2   8   5     1713.60     1673.91     26.27 o 
  -1   8   5      188.30      181.40      2.44 o 
   0   8   5      233.90      256.93      2.99 o 
   1   8   5       87.87       80.34      1.86 o 
   2   8   5        9.39       12.47      1.03 o 
   3   8   5       15.76       16.89      1.32 o 
   4   8   5        0.02        1.33      1.13 o 
   5   8   5       15.24       10.51      2.94 o 
  -5   9   5       68.39       76.66      3.90 o 
  -4   9   5        0.45        0.72      1.11 o 
  -3   9   5       38.39       35.58      2.90 o 
  -2   9   5       41.21       39.90      1.72 o 
  -1   9   5      214.45      204.85      2.70 o 
   0   9   5      255.74      271.79      3.16 o 
   1   9   5        5.53        1.48      0.70 o 
   2   9   5       15.64       20.09      1.23 o 
   3   9   5      124.27      123.55      2.95 o 
   4   9   5       12.96        9.24      1.39 o 
   5   9   5        1.36       -0.71      1.47 o 
  -5  10   5       54.08       45.74      3.27 o 
  -4  10   5        6.66        7.04      1.56 o 
  -3  10   5       56.15       63.45      3.01 o 
  -2  10   5       17.26       15.47      1.35 o 
  -1  10   5      664.57      636.98      6.42 o 
   0  10   5      630.47      638.96      5.61 o 
   1  10   5       78.05       81.58      3.01 o 
   2  10   5      473.50      496.57      6.28 o 
   3  10   5       27.27       29.79      1.61 o 
   4  10   5       50.95       59.98      2.91 o 
   5  10   5       16.45       15.95      2.51 o 
  -5  11   5       65.45       70.11      3.90 o 
  -4  11   5       15.64       13.04      4.91 o 
  -3  11   5       96.36      100.63      3.58 o 
  -2  11   5       77.21       79.80      2.62 o 
  -1  11   5       53.15       52.51      2.05 o 
   0  11   5      191.17      176.62      3.02 o 
   1  11   5       18.19       16.02      0.93 o 
   2  11   5      123.41      114.63      4.27 o 
   3  11   5       37.65       41.94      3.52 o 
   4  11   5        0.14       -0.27      1.12 o 
  -5  12   5       41.70       50.10      3.52 o 
  -4  12   5      167.07      173.58      6.46 o 
  -3  12   5       19.57       17.48      1.72 o 
  -2  12   5      453.62      459.95     13.92 o 
  -1  12   5      182.38      173.35      3.68 o 
   0  12   5      120.31      125.36      2.59 o 
   1  12   5       57.22       60.17      2.79 o 
   2  12   5      111.94       96.86      3.99 o 
   3  12   5        9.16       11.55      1.51 o 
   4  12   5        2.70        1.40      1.28 o 
  -5  13   5        3.68        2.46      1.63 o 
  -4  13   5        0.80        3.27      1.50 o 
  -3  13   5        3.14        0.59      0.85 o 
  -2  13   5      381.50      378.86      6.16 o 
  -1  13   5       65.22       62.60      3.21 o 
   0  13   5      211.47      211.59      4.43 o 
   1  13   5      201.93      189.79      5.39 o 
   2  13   5       46.63       37.61      3.90 o 
   3  13   5       66.04       63.45      5.57 o 
   4  13   5       46.19       51.12      3.86 o 
  -4  14   5       83.38       77.65      6.21 o 
  -3  14   5        7.94       11.97      2.09 o 
  -2  14   5      224.95      203.81      7.69 o 
  -1  14   5        0.08       -1.53      1.53 o 
   0  14   5        9.89       13.10      1.51 o 
   1  14   5      108.81      104.84      4.20 o 
   2  14   5      198.36      223.41      6.40 o 
   3  14   5       24.67       21.98      2.74 o 
   4  14   5       11.43       15.97      6.57 o 
  -4  15   5        3.88        4.40      2.71 o 
  -3  15   5      280.54      292.58      7.80 o 
  -2  15   5       82.26       66.21      3.73 o 
  -1  15   5       30.00       30.96      2.72 o 
   0  15   5      553.10      526.78      7.94 o 
   1  15   5      115.56      124.47      4.76 o 
   2  15   5       10.69       10.39      2.07 o 
   3  15   5        8.58        7.06      3.01 o 
   4  15   5       22.67       28.91      3.46 o 
  -4  16   5       13.92       10.32      3.43 o 
  -3  16   5        4.83        7.14      2.05 o 
  -2  16   5       47.54       46.73      3.39 o 
  -1  16   5       28.12       33.28      2.91 o 
   0  16   5      200.04      183.83      4.75 o 
   1  16   5       97.87      120.26      4.88 o 
   2  16   5      120.50      117.38      7.85 o 
   3  16   5       11.83       17.60      2.74 o 
  -4  17   5        0.17        1.62      2.67 o 
  -3  17   5        1.30        2.37      2.51 o 
  -2  17   5       26.41       34.05      3.19 o 
  -1  17   5       35.65       45.33      4.55 o 
   0  17   5       48.56       56.18      2.79 o 
   1  17   5       36.91       48.92      4.01 o 
   2  17   5       12.87        9.86      2.31 o 
   3  17   5      108.98      133.90      5.86 o 
  -3  18   5        0.41        0.34      1.62 o 
  -2  18   5       59.50       59.93      4.04 o 
  -1  18   5      138.79      131.84      6.55 o 
   0  18   5        0.20        0.03      1.04 o 
   1  18   5       69.59       60.35      3.95 o 
   2  18   5       30.68       36.54      3.50 o 
   3  18   5       20.54       16.70      3.00 o 
  -3  19   5      126.88      152.35      9.98 o 
  -2  19   5      110.28      104.11      5.06 o 
  -1  19   5      135.68      138.06      5.61 o 
   0  19   5       32.76       36.89      2.60 o 
   1  19   5        0.96        1.17      3.03 o 
   2  19   5        2.23        3.28      2.89 o 
  -2  20   5        2.31        2.26      1.84 o 
  -1  20   5        0.01       -0.95      1.60 o 
   0  20   5       10.43       15.78      2.60 o 
   1  20   5        2.43       -0.87      2.11 o 
   2  20   5       35.29       37.38      5.48 o 
  -2  21   5        4.14        5.71      2.33 o 
  -1  21   5        6.44        9.60      2.58 o 
   0  21   5      111.21      110.13      7.94 o 
   1  21   5       16.55       22.53      3.20 o 
   0  22   5        0.86        3.64      3.14 o 
  -5   0   6      134.83      115.90      6.46 o 
  -4   0   6      942.97      954.23     13.53 o 
  -3   0   6      272.07      264.77     11.67 o 
  -2   0   6        3.64        8.10      1.17 o 
  -1   0   6     3846.06     3941.33     64.91 o 
   0   0   6     1050.37     1125.90     18.47 o 
   1   0   6       27.93       41.06      2.85 o 
   2   0   6        2.19        4.65      1.55 o 
   3   0   6     1364.50     1313.14     23.24 o 
   4   0   6       54.17       52.61      4.11 o 
   5   0   6       11.57        7.76      2.56 o 
  -5   1   6      150.79      160.79      5.40 o 
  -4   1   6       14.30       25.95      2.65 o 
  -3   1   6       12.94        8.76      0.96 o 
  -2   1   6      344.09      311.39      4.16 o 
  -1   1   6      136.15      133.64      2.22 o 
   0   1   6      649.54      654.13      8.65 o 
   1   1   6      591.96      590.08      8.24 o 
   2   1   6       20.19       26.07      1.84 o 
   3   1   6      496.33      468.86      8.59 o 
   4   1   6        8.55        3.61      1.36 o 
   5   1   6       11.97       12.01      2.51 o 
  -5   2   6      101.50       96.02      6.55 o 
  -4   2   6       10.34       14.06      2.09 o 
  -3   2   6      635.67      625.08      7.98 o 
  -2   2   6      365.77      360.31      5.28 o 
  -1   2   6      724.53      777.24      7.88 o 
   0   2   6     1909.91     1838.14     21.75 o 
   1   2   6       40.82       39.62      2.54 o 
   2   2   6      126.28      125.62      3.54 o 
   3   2   6     1053.49     1021.21     17.63 o 
   4   2   6       31.00       28.62      2.46 o 
   5   2   6       40.05       41.50      3.11 o 
  -5   3   6      156.03      170.29      5.86 o 
  -4   3   6       81.50       90.58      2.97 o 
  -3   3   6      431.66      399.58      6.05 o 
  -2   3   6     1076.56     1071.34     11.09 o 
  -1   3   6      105.30      100.52      3.68 o 
   0   3   6      110.43      100.70      2.38 o 
   1   3   6      253.28      248.89      5.02 o 
   2   3   6        5.48        5.97      1.50 o 
   3   3   6        2.19        8.08      2.06 o 
   4   3   6       26.35       28.77      2.42 o 
   5   3   6       12.37       14.60      2.29 o 
  -5   4   6      131.75      142.24      5.10 o 
  -4   4   6       50.81       52.36      2.33 o 
  -3   4   6     1091.17     1070.10     11.66 o 
  -2   4   6       30.79       37.21      1.67 o 
  -1   4   6      300.57      312.82      3.87 o 
   0   4   6      214.57      193.72      2.86 o 
   1   4   6      177.35      188.21      4.31 o 
   2   4   6      148.10      156.84      3.94 o 
   3   4   6       63.89       55.96      2.76 o 
   4   4   6        9.57        9.95      2.96 o 
   5   4   6        6.28        3.60      1.72 o 
  -5   5   6       58.49       56.18      3.37 o 
  -4   5   6       32.15       34.56      2.21 o 
  -3   5   6        0.37       -0.62      0.62 o 
  -2   5   6      821.54      838.88      9.32 o 
  -1   5   6     1089.18     1051.80     11.65 o 
   0   5   6       74.60       60.49      1.59 o 
   1   5   6      696.92      643.52      9.44 o 
   2   5   6      446.84      439.28      7.22 o 
   3   5   6       25.33       27.59      2.74 o 
   4   5   6      136.89      132.37      4.39 o 
   5   5   6       12.52       11.55      3.32 o 
  -5   6   6       27.96       29.99      2.74 o 
  -4   6   6      141.83      137.91      3.73 o 
  -3   6   6      230.71      238.13      7.91 o 
  -2   6   6       73.59       71.41      2.00 o 
  -1   6   6        6.95       10.46      0.98 o 
   0   6   6      554.93      554.11      5.00 o 
   1   6   6        3.28        4.55      0.66 o 
   2   6   6      200.96      202.95      4.52 o 
   3   6   6      135.36      160.07      4.43 o 
   4   6   6        4.35        3.04      1.47 o 
   5   6   6        0.08       -0.65      1.40 o 
  -5   7   6      192.58      216.39      6.31 o 
  -4   7   6      321.25      317.40      5.84 o 
  -3   7   6        5.36        5.98      1.02 o 
  -2   7   6     3364.92     3218.82     23.71 o 
  -1   7   6        6.79        7.75      0.91 o 
   0   7   6        1.82        1.64      0.50 o 
   1   7   6       37.82       34.70      1.23 o 
   2   7   6       97.34       93.48      2.44 o 
   3   7   6       51.85       49.59      4.56 o 
   4   7   6       25.32       26.64      2.39 o 
   5   7   6       26.18       28.14      3.79 o 
  -5   8   6       80.06       94.02      4.35 o 
  -4   8   6       88.24       85.35      2.99 o 
  -3   8   6      182.18      171.98      5.24 o 
  -2   8   6       16.18       17.46      1.45 o 
  -1   8   6       92.97      101.91      3.64 o 
   0   8   6      435.35      430.66      4.96 o 
   1   8   6      240.53      293.49      3.94 o 
   2   8   6       46.41       41.60      1.67 o 
   3   8   6       48.10       43.11      2.83 o 
   4   8   6        0.42        2.19      1.59 o 
   5   8   6        1.99        0.40      2.13 o 
  -5   9   6        1.41        1.93      1.49 o 
  -4   9   6      113.03      126.03      5.56 o 
  -3   9   6       30.34       30.67      3.07 o 
  -2   9   6     1004.48      988.16     13.57 o 
  -1   9   6      207.77      207.79      4.16 o 
   0   9   6      274.99      292.83      3.99 o 
   1   9   6       62.71       68.47      2.48 o 
   2   9   6      340.87      340.27      4.65 o 
   3   9   6        0.18        0.50      0.79 o 
   4   9   6      120.98      124.80      7.93 o 
  -5  10   6       59.59       57.23      3.76 o 
  -4  10   6       17.16       15.63      2.10 o 
  -3  10   6       44.48       40.94      2.59 o 
  -2  10   6       71.18       67.37      3.02 o 
  -1  10   6        4.36        3.61      0.71 o 
   0  10   6      109.64      104.13      2.01 o 
   1  10   6      242.67      215.72      4.03 o 
   2  10   6      112.99      119.70      2.69 o 
   3  10   6        2.06        0.34      0.84 o 
   4  10   6        0.07        2.53      1.69 o 
  -5  11   6       32.40       34.19      3.12 o 
  -4  11   6       29.81       33.66      2.81 o 
  -3  11   6      125.19      128.49      4.44 o 
  -2  11   6      491.48      497.96      7.23 o 
  -1  11   6      120.03       96.81      3.98 o 
   0  11   6       86.36       95.08      2.33 o 
   1  11   6       26.68       24.09      1.54 o 
   2  11   6        3.39        1.55      0.73 o 
   3  11   6        8.32        8.04      1.45 o 
   4  11   6       17.78       10.88      2.10 o 
  -5  12   6        6.23        5.88      4.04 o 
  -4  12   6        0.04        0.02      1.86 o 
  -3  12   6        4.57        6.65      2.67 o 
  -2  12   6        9.68       12.92      1.48 o 
  -1  12   6      181.36      166.58      3.77 o 
   0  12   6       26.74       28.69      1.44 o 
   1  12   6      133.98      117.93      7.90 o 
   2  12   6       56.89       61.70      3.43 o 
   3  12   6       77.74       81.01      3.14 o 
   4  12   6        1.93        2.19      1.38 o 
  -4  13   6       29.20       34.65      2.98 o 
  -3  13   6       17.98       19.50      1.80 o 
  -2  13   6       15.72       12.46      1.98 o 
  -1  13   6      145.28      152.58      5.04 o 
   0  13   6        4.28        5.93      1.16 o 
   1  13   6       38.47       37.38      4.76 o 
   2  13   6        0.26        3.32      1.57 o 
   3  13   6       35.57       33.65      3.45 o 
   4  13   6        0.01        2.07      1.96 o 
  -4  14   6       58.06       58.89      5.81 o 
  -3  14   6       74.90       84.53      5.70 o 
  -2  14   6        0.89       -0.90      1.19 o 
  -1  14   6      542.10      470.27     13.30 o 
   0  14   6        7.47        4.01      1.20 o 
   1  14   6       39.27       39.58      2.90 o 
   2  14   6        0.43        0.91      1.41 o 
   3  14   6       59.91       53.62      3.82 o 
   4  14   6        4.84        4.95      2.15 o 
  -4  15   6        2.42        8.30      3.28 o 
  -3  15   6        6.93        7.04      2.03 o 
  -2  15   6        1.08       -0.96      1.25 o 
  -1  15   6       53.98       58.77      3.52 o 
   0  15   6      137.28      112.72      4.55 o 
   1  15   6       42.61       47.37      4.56 o 
   2  15   6       40.19       49.93      4.55 o 
   3  15   6        6.52        4.72      2.05 o 
  -4  16   6        3.56        2.78      2.89 o 
  -3  16   6        4.13        5.07      2.11 o 
  -2  16   6       12.43       13.36      3.57 o 
  -1  16   6       26.45       22.71      2.64 o 
   0  16   6      140.77      142.35      5.17 o 
   1  16   6       11.64       17.41      2.39 o 
   2  16   6        0.32        2.08      1.74 o 
   3  16   6      146.65      161.34      6.36 o 
  -3  17   6       15.50       14.71      4.55 o 
  -2  17   6        1.89        0.54      1.50 o 
  -1  17   6        0.00        0.55      1.55 o 
   0  17   6       10.78       10.46      2.47 o 
   1  17   6        5.81        6.38      2.02 o 
   2  17   6       84.55       63.77      4.17 o 
   3  17   6       22.76       23.79      3.59 o 
  -3  18   6        6.44       10.09      2.74 o 
  -2  18   6       20.56       21.94      2.94 o 
  -1  18   6        0.05       -0.69      1.49 o 
   0  18   6       12.51       16.00      2.52 o 
   1  18   6        0.74        0.27      1.63 o 
   2  18   6        6.12        5.17      2.30 o 
  -2  19   6       23.85       20.46      2.91 o 
  -1  19   6       25.38       30.84      3.24 o 
   0  19   6       15.55       13.08      2.50 o 
   1  19   6        0.49       -0.24      1.63 o 
   2  19   6        3.65        2.27      1.96 o 
  -2  20   6       27.72       29.83      3.51 o 
  -1  20   6        0.32        0.63      1.78 o 
   0  20   6        1.04       -1.52      2.56 o 
   1  20   6        0.01       -0.68      1.74 o 
  -1  21   6       11.33       13.82      2.70 o 
   0  21   6        1.89       -0.07      2.96 o 
  -5   1   7        2.11        3.26      1.47 o 
  -4   1   7      132.41      132.20      3.67 o 
  -3   1   7       67.14       64.65      2.09 o 
  -2   1   7      372.51      372.67      5.64 o 
  -1   1   7       20.00       16.40      1.24 o 
   0   1   7      166.39      161.39      3.84 o 
   1   1   7       16.46       14.87      1.45 o 
   2   1   7       58.58       59.96      2.70 o 
   3   1   7       33.10       28.76      3.18 o 
   4   1   7        4.20        5.49      2.51 o 
  -5   2   7        9.10        9.91      3.39 o 
  -4   2   7       16.43       17.32      1.83 o 
  -3   2   7       33.27       29.15      1.78 o 
  -2   2   7       61.92       59.41      2.14 o 
  -1   2   7        0.41        0.23      0.57 o 
   0   2   7       43.03       40.96      1.58 o 
   1   2   7      105.76      114.15      6.66 o 
   2   2   7        0.29       -0.34      0.94 o 
   3   2   7        1.20        0.69      1.17 o 
   4   2   7       52.79       47.78      3.06 o 
  -5   3   7        6.10        3.32      1.39 o 
  -4   3   7        3.12        1.81      0.96 o 
  -3   3   7        3.93        5.56      1.00 o 
  -2   3   7       16.48       22.92      1.52 o 
  -1   3   7       17.86       21.19      1.73 o 
   0   3   7      160.67      163.62      3.28 o 
   1   3   7       11.04        8.08      1.22 o 
   2   3   7       74.27       75.51      3.02 o 
   3   3   7        0.52        0.34      1.50 o 
   4   3   7        9.81       12.41      1.97 o 
  -5   4   7      106.64      115.41      6.77 o 
  -4   4   7        0.07        0.02      0.76 o 
  -3   4   7      140.92      137.75      6.99 o 
  -2   4   7      290.40      290.32      4.91 o 
  -1   4   7        2.43        4.89      2.26 o 
   0   4   7      224.04      227.38      3.94 o 
   1   4   7        1.64        2.18      0.88 o 
   2   4   7        0.09        0.97      0.99 o 
   3   4   7        2.90        4.04      1.30 o 
   4   4   7        0.19        1.54      1.39 o 
  -5   5   7        5.44        6.31      2.27 o 
  -4   5   7       34.92       37.58      2.37 o 
  -3   5   7      199.86      178.08      4.02 o 
  -2   5   7        6.66        9.60      1.12 o 
  -1   5   7        2.06        2.14      0.64 o 
   0   5   7        2.88        7.34      0.96 o 
   1   5   7       21.81       20.99      1.45 o 
   2   5   7       33.14       29.36      2.08 o 
   3   5   7       18.27       19.74      2.04 o 
   4   5   7       10.16        7.40      1.69 o 
  -5   6   7        8.00       12.01      2.07 o 
  -4   6   7       40.73       46.83      2.35 o 
  -3   6   7        2.61        0.39      0.74 o 
  -2   6   7      528.97      496.81      6.86 o 
  -1   6   7      253.34      248.34      4.42 o 
   0   6   7        3.53        5.80      0.99 o 
   1   6   7      245.97      233.65      4.04 o 
   2   6   7       56.99       54.08      3.48 o 
   3   6   7       65.09       60.63      3.32 o 
   4   6   7        6.33       11.26      1.98 o 
  -5   7   7        3.46        4.00      1.28 o 
  -4   7   7       62.85       63.75      2.72 o 
  -3   7   7       13.18       15.13      1.52 o 
  -2   7   7        1.64        0.20      0.85 o 
  -1   7   7      328.80      319.69      4.99 o 
   0   7   7       16.15       24.30      1.23 o 
   1   7   7      233.31      234.32      3.59 o 
   2   7   7       13.00       20.21      1.54 o 
   3   7   7        3.02        3.22      1.36 o 
   4   7   7        4.47        4.01      1.54 o 
  -5   8   7       13.10       10.63      2.11 o 
  -4   8   7       29.49       31.48      2.13 o 
  -3   8   7      290.31      299.90      5.45 o 
  -2   8   7      236.72      224.00      7.42 o 
  -1   8   7      447.09      428.27      6.00 o 
   0   8   7        8.46        6.62      0.86 o 
   1   8   7       38.62       38.56      1.43 o 
   2   8   7        4.56        4.70      1.64 o 
   3   8   7        2.12       -0.87      0.87 o 
   4   8   7       30.22       34.71      3.69 o 
  -5   9   7        0.57        0.93      1.54 o 
  -4   9   7      144.52      147.20      5.97 o 
  -3   9   7       59.53       60.45      3.14 o 
  -2   9   7       18.44       18.16      1.93 o 
  -1   9   7      103.37      100.97      2.89 o 
   0   9   7      325.93      291.02      4.87 o 
   1   9   7        1.07        3.37      0.71 o 
   2   9   7       27.02       21.37      1.73 o 
   3   9   7        8.50        9.90      1.46 o 
   4   9   7        0.30        0.30      1.21 o 
  -5  10   7        9.38        6.00      2.45 o 
  -4  10   7        4.90        6.32      1.69 o 
  -3  10   7        5.65        4.24      1.37 o 
  -2  10   7       64.10       73.95      3.29 o 
  -1  10   7        0.17        0.12      0.69 o 
   0  10   7       96.10      103.80      2.86 o 
   1  10   7      282.92      299.25      4.25 o 
   2  10   7        2.55        3.74      0.89 o 
   3  10   7      102.06      119.27      4.20 o 
   4  10   7       25.43       23.05      2.72 o 
  -4  11   7      184.81      202.93     12.14 o 
  -3  11   7       25.90       28.21      2.50 o 
  -2  11   7        2.54        2.16      1.20 o 
  -1  11   7      236.85      233.86      4.83 o 
   0  11   7       85.27       95.25      5.32 o 
   1  11   7       14.70       13.01      1.69 o 
   2  11   7       34.51       39.13      1.79 o 
   3  11   7        9.10       11.28      1.63 o 
   4  11   7        2.23        3.15      2.02 o 
  -4  12   7        2.83        3.96      1.53 o 
  -3  12   7       89.15       88.65      3.94 o 
  -2  12   7       40.17       36.36      2.15 o 
  -1  12   7        6.96       11.33      1.41 o 
   0  12   7       27.54       28.18      2.93 o 
   1  12   7        4.65        3.91      1.70 o 
   2  12   7        4.28        3.69      1.61 o 
   3  12   7       26.93       20.99      2.74 o 
   4  12   7        1.21       -0.35      1.67 o 
  -4  13   7       21.33       19.48      3.03 o 
  -3  13   7      104.20      121.58      6.87 o 
  -2  13   7        5.60        4.10      1.10 o 
  -1  13   7      454.43      454.14      9.21 o 
   0  13   7       63.04       59.66      3.33 o 
   1  13   7       54.87       57.18      3.35 o 
   2  13   7       63.65       66.52      3.81 o 
   3  13   7       76.22       82.45      4.48 o 
  -4  14   7       11.89       16.56      3.90 o 
  -3  14   7       42.75       34.46      4.69 o 
  -2  14   7      111.99      129.55      7.58 o 
  -1  14   7        3.07        6.68      1.84 o 
   0  14   7        0.30       -0.66      2.81 o 
   1  14   7      173.11      210.13      6.17 o 
   2  14   7       16.72       13.63      2.34 o 
   3  14   7       10.90       12.37      2.50 o 
  -4  15   7      148.08      148.66      8.88 o 
  -3  15   7       17.47       12.74      3.46 o 
  -2  15   7       86.21       82.27      4.24 o 
  -1  15   7      168.47      147.06      7.70 o 
   0  15   7        3.22        0.97      1.54 o 
   1  15   7       31.05       24.60      2.72 o 
   2  15   7        0.55        1.04      1.53 o 
   3  15   7       45.37       44.83      3.91 o 
  -3  16   7       11.03       13.53      3.64 o 
  -2  16   7       31.41       38.41      3.35 o 
  -1  16   7        1.08       -0.15      1.79 o 
   0  16   7        0.41       -0.14      1.46 o 
   1  16   7      183.09      163.61      9.36 o 
   2  16   7       21.88       21.87      5.23 o 
   3  16   7        1.29        2.99      2.78 o 
  -3  17   7        9.44        5.67      3.10 o 
  -2  17   7        4.19        2.15      1.81 o 
  -1  17   7       51.62       54.10      3.83 o 
   0  17   7       82.00       97.85      4.77 o 
   1  17   7        3.08        0.58      2.67 o 
   2  17   7       53.18       66.49      7.29 o 
  -2  18   7       46.88       46.32      3.82 o 
  -1  18   7        2.78        7.92      2.17 o 
   0  18   7       97.83       90.21      6.75 o 
   1  18   7       11.94       17.07      4.44 o 
   2  18   7        3.94        1.58      2.02 o 
  -2  19   7       48.40       61.36      5.21 o 
  -1  19   7       43.57       32.63      3.40 o 
   0  19   7       10.46       14.75      4.29 o 
   1  19   7        2.23        2.42      3.21 o 
  -1  20   7       32.80       26.65     10.23 o 
   0  20   7        1.50        3.32      2.96 o 
  -5   0   8      146.19      138.78      7.58 o 
  -4   0   8      383.68      352.17      8.88 o 
  -3   0   8      316.08      272.55      6.39 o 
  -2   0   8       16.41       13.13      2.24 o 
  -1   0   8      201.63      181.07      6.42 o 
   0   0   8      368.99      375.16      9.45 o 
   1   0   8        0.18        0.94      1.37 o 
   2   0   8       70.49       60.73      4.01 o 
   3   0   8        4.64        1.84      1.73 o 
   4   0   8      388.19      348.17     11.33 o 
  -5   1   8       53.65       55.17      3.62 o 
  -4   1   8        0.69       -0.17      0.81 o 
  -3   1   8      279.55      308.00      6.09 o 
  -2   1   8      238.73      223.54      4.42 o 
  -1   1   8        1.91        0.74      0.83 o 
   0   1   8      835.41      856.86     11.56 o 
   1   1   8      633.37      625.34     10.73 o 
   2   1   8       58.13       63.34      3.14 o 
   3   1   8        0.14        0.32      1.15 o 
   4   1   8       50.84       65.64     12.95 o 
  -5   2   8       26.40       23.71      2.67 o 
  -4   2   8      300.18      310.14      5.98 o 
  -3   2   8       18.04       23.14      2.03 o 
  -2   2   8      381.80      357.22      5.81 o 
  -1   2   8      558.18      537.42      7.18 o 
   0   2   8       11.48       13.34      1.16 o 
   1   2   8      116.76      120.82      3.64 o 
   2   2   8      105.66      111.47      3.76 o 
   3   2   8       17.45       20.36      2.81 o 
   4   2   8      194.06      186.82      5.70 o 
  -5   3   8       74.05       77.40      4.03 o 
  -4   3   8        2.09        2.25      1.00 o 
  -3   3   8       79.36       89.82      2.97 o 
  -2   3   8      158.31      157.90      3.71 o 
  -1   3   8      195.01      182.67      4.22 o 
   0   3   8      257.75      270.43      5.48 o 
   1   3   8      107.85      112.43      3.52 o 
   2   3   8       54.29       53.53      3.03 o 
   3   3   8       20.97       22.68      2.26 o 
   4   3   8       43.18       45.19      3.24 o 
  -5   4   8      108.15      117.82      7.85 o 
  -4   4   8      318.50      325.40      6.17 o 
  -3   4   8        1.35        0.03      0.70 o 
  -2   4   8      874.47      808.26      9.76 o 
  -1   4   8      209.02      191.71      3.90 o 
   0   4   8       27.89       27.41      1.86 o 
   1   4   8       47.59       42.17      1.90 o 
   2   4   8       18.93       18.72      1.87 o 
   3   4   8        0.31       -0.06      1.19 o 
   4   4   8       16.15       15.96      2.23 o 
  -5   5   8       53.50       62.46      3.80 o 
  -4   5   8        4.30        4.66      1.16 o 
  -3   5   8       76.80       78.53      2.83 o 
  -2   5   8       30.53       28.90      2.02 o 
  -1   5   8      127.45      148.19      3.49 o 
   0   5   8      250.11      242.20      5.92 o 
   1   5   8      152.24      135.73      3.17 o 
   2   5   8       96.06       93.51      3.39 o 
   3   5   8      134.12      134.02      4.39 o 
   4   5   8        6.33       10.52      1.96 o 
  -5   6   8      101.33      108.37      4.74 o 
  -4   6   8      166.11      165.08      4.39 o 
  -3   6   8        4.31        6.56      1.15 o 
  -2   6   8       91.64       91.82      2.86 o 
  -1   6   8     1107.27     1089.98     11.75 o 
   0   6   8      117.64      127.03      3.36 o 
   1   6   8       59.39       71.14      2.37 o 
   2   6   8       33.95       43.35      2.09 o 
   3   6   8        2.95        2.92      2.40 o 
   4   6   8       28.05       26.76      2.69 o 
  -5   7   8        4.51        4.17      1.80 o 
  -4   7   8       18.86       18.75      1.87 o 
  -3   7   8      493.54      457.52      7.20 o 
  -2   7   8      188.66      189.59      4.15 o 
  -1   7   8      595.70      567.49      7.54 o 
   0   7   8       22.43       19.80      1.78 o 
   1   7   8       79.16       85.94      2.65 o 
   2   7   8       42.25       39.96      2.07 o 
   3   7   8       62.36       55.82      2.52 o 
   4   7   8        0.67        2.44      1.68 o 
  -5   8   8       99.49      118.32      7.29 o 
  -4   8   8      155.71      169.62      4.53 o 
  -3   8   8       31.86       27.08      1.92 o 
  -2   8   8      113.35      102.93      3.03 o 
  -1   8   8      934.35      852.29      9.90 o 
   0   8   8        0.55       -0.28      0.65 o 
   1   8   8        9.29        6.43      0.98 o 
   2   8   8        6.28        9.72      1.40 o 
   3   8   8       16.48       19.76      1.86 o 
   4   8   8        6.89        3.67      1.47 o 
  -4   9   8       74.72       84.52      4.19 o 
  -3   9   8      116.58      111.53      6.01 o 
  -2   9   8        5.23        6.80      2.30 o 
  -1   9   8      271.05      254.55      4.67 o 
   0   9   8       64.57       69.34      2.08 o 
   1   9   8      228.51      233.11      3.85 o 
   2   9   8       83.45       87.59      2.88 o 
   3   9   8      100.45      107.62      3.91 o 
   4   9   8        1.12        0.47      1.27 o 
  -4  10   8       96.35       88.41      4.32 o 
  -3  10   8       17.03       13.50      3.03 o 
  -2  10   8       80.55       64.78      3.25 o 
  -1  10   8      161.47      173.14      4.04 o 
   0  10   8       42.03       46.82      2.07 o 
   1  10   8       17.33       19.34      1.22 o 
   2  10   8        9.11        7.13      1.26 o 
   3  10   8        0.05        0.92      1.16 o 
  -4  11   8        0.48        1.25      1.37 o 
  -3  11   8       16.81       16.85      2.49 o 
  -2  11   8       20.09       27.94      2.80 o 
  -1  11   8      196.12      194.00      4.37 o 
   0  11   8        0.02        0.84      0.93 o 
   1  11   8        0.00        0.98      0.75 o 
   2  11   8        3.43        2.25      1.15 o 
   3  11   8       19.64       15.92      2.27 o 
  -4  12   8       16.51       13.78      2.30 o 
  -3  12   8        0.33        1.56      1.29 o 
  -2  12   8        0.81       -0.40      1.02 o 
  -1  12   8       71.83       73.64      2.83 o 
   0  12   8      228.49      204.96      4.49 o 
   1  12   8       10.91       14.83      3.21 o 
   2  12   8       43.46       39.27      3.18 o 
   3  12   8        3.78        6.64      2.63 o 
  -4  13   8        6.46        9.98      2.19 o 
  -3  13   8        0.03        1.99      1.39 o 
  -2  13   8       33.40       43.98      2.96 o 
  -1  13   8        0.97       -0.20      1.35 o 
   0  13   8      111.60      130.73      4.92 o 
   1  13   8        4.10       11.44      3.10 o 
   2  13   8        0.34        1.04      1.62 o 
   3  13   8        2.12        2.85      2.74 o 
  -3  14   8       63.20       77.07      6.28 o 
  -2  14   8        7.82        7.61      2.99 o 
  -1  14   8        0.61        0.84      1.51 o 
   0  14   8      118.11      109.88      4.64 o 
   1  14   8        8.71        6.24      2.89 o 
   2  14   8        7.47        5.98      2.00 o 
   3  14   8        4.57        4.07      2.58 o 
  -3  15   8        1.27        3.82      2.78 o 
  -2  15   8       24.14       24.36      4.26 o 
  -1  15   8        6.75        0.34      1.50 o 
   0  15   8       23.16       16.59      3.48 o 
   1  15   8       90.22       80.57      6.21 o 
   2  15   8        4.82        7.63      2.16 o 
  -3  16   8        3.29        5.12      3.03 o 
  -2  16   8        1.14       -0.11      2.16 o 
  -1  16   8        0.42        1.43      1.73 o 
   0  16   8       15.53       10.38      2.51 o 
   1  16   8        0.00       -1.48      2.63 o 
   2  16   8        0.10        0.49      2.89 o 
  -2  17   8        0.01       -0.47      2.45 o 
  -1  17   8        1.98        1.41      1.75 o 
   0  17   8        2.69        4.42      2.00 o 
   1  17   8       12.77       20.50      4.51 o 
  -2  18   8       10.92       17.35      2.88 o 
  -1  18   8       24.37       22.56      3.04 o 
   0  18   8        4.43        7.40      2.33 o 
   1  18   8       10.84       16.81      4.51 o 
  -5   1   9        8.15        5.70      2.56 o 
  -4   1   9        0.68        1.47      1.04 o 
  -3   1   9       35.50       29.37      2.02 o 
  -2   1   9       15.85       15.78      1.88 o 
  -1   1   9       73.76       73.38      6.78 o 
   0   1   9        2.30        1.73      1.26 o 
   1   1   9        5.74        6.46      1.39 o 
   2   1   9        0.46        2.40      1.29 o 
   3   1   9        1.52        2.26      1.52 o 
   4   1   9        5.14        1.64      2.33 o 
  -5   2   9       11.21       12.81      3.36 o 
  -4   2   9       30.56       34.93      3.98 o 
  -3   2   9       78.10       78.13      2.93 o 
  -2   2   9       53.47       54.15      2.30 o 
  -1   2   9       64.13       66.92      4.40 o 
   0   2   9        0.16       -0.79      0.79 o 
   1   2   9        3.96        5.87      1.59 o 
   2   2   9        9.42        9.64      1.67 o 
   3   2   9        1.28       -0.03      1.38 o 
   4   2   9        0.81        1.70      2.24 o 
  -5   3   9        6.85       10.46      2.96 o 
  -4   3   9       22.56       32.97      2.28 o 
  -3   3   9        2.26        0.81      0.88 o 
  -2   3   9        6.03       10.30      1.31 o 
  -1   3   9       82.18       87.52      3.34 o 
   0   3   9        9.49        4.94      1.22 o 
   1   3   9       90.06       95.97      6.28 o 
   2   3   9       11.55       10.60      1.63 o 
   3   3   9        5.85        5.88      1.72 o 
   4   3   9        0.63        1.48      2.45 o 
  -5   4   9       10.65       15.98      3.43 o 
  -4   4   9       73.24       72.13      3.04 o 
  -3   4   9        6.69        4.25      1.50 o 
  -2   4   9      143.96      127.84      3.50 o 
  -1   4   9       91.06       90.77      3.32 o 
   0   4   9        8.39        6.87      1.36 o 
   1   4   9       16.66       11.03      1.32 o 
   2   4   9        0.43        2.54      1.21 o 
   3   4   9        9.43        9.50      1.91 o 
   4   4   9        0.01        0.97      2.06 o 
  -5   5   9       86.76      101.83      6.71 o 
  -4   5   9       25.44       25.72      2.13 o 
  -3   5   9        3.20        5.20      1.18 o 
  -2   5   9       25.38       26.79      1.85 o 
  -1   5   9      168.54      144.79      3.67 o 
   0   5   9       17.88       24.51      2.04 o 
   1   5   9       13.69       13.81      1.92 o 
   2   5   9        1.66        0.92      1.59 o 
   3   5   9        0.05       -0.13      1.38 o 
   4   5   9        7.09        4.40      2.42 o 
  -4   6   9        0.95        1.09      1.09 o 
  -3   6   9       58.19       54.79      4.26 o 
  -2   6   9       13.49       13.60      1.47 o 
  -1   6   9      145.39      153.01      3.75 o 
   0   6   9      100.95      100.52      2.99 o 
   1   6   9        0.29       -0.16      0.81 o 
   2   6   9       83.42       89.23      2.99 o 
   3   6   9       18.73       17.81      2.22 o 
  -4   7   9       20.51       22.38      2.03 o 
  -3   7   9        0.06        0.92      0.93 o 
  -2   7   9       79.18       82.15      3.17 o 
  -1   7   9      119.95      127.75      3.41 o 
   0   7   9       85.36       86.55      2.40 o 
   1   7   9        7.16        9.52      1.31 o 
   2   7   9        0.29        0.61      0.98 o 
   3   7   9        0.04       -0.45      1.14 o 
  -4   8   9        2.43        2.31      2.04 o 
  -3   8   9      152.02      148.42      4.05 o 
  -2   8   9       31.33       31.58      2.02 o 
  -1   8   9       46.50       40.69      2.03 o 
   0   8   9        1.18        1.53      0.81 o 
   1   8   9       17.41       19.20      1.60 o 
   2   8   9       39.39       34.20      2.08 o 
   3   8   9        0.94        2.40      1.49 o 
  -4   9   9        1.29       -0.45      1.41 o 
  -3   9   9       12.60       15.47      2.24 o 
  -2   9   9      113.25      105.36      3.24 o 
  -1   9   9       58.68       48.66      2.21 o 
   0   9   9       77.07       81.72      2.39 o 
   1   9   9       94.89       84.72      2.81 o 
   2   9   9       23.21       21.30      1.82 o 
   3   9   9        5.32        3.24      1.48 o 
  -4  10   9       21.93       25.11      6.13 o 
  -3  10   9      122.05      138.17      6.49 o 
  -2  10   9       12.43       17.40      6.24 o 
  -1  10   9        2.37        2.26      1.19 o 
   0  10   9       46.09       55.17      2.48 o 
   1  10   9       11.11       10.84      1.24 o 
   2  10   9       32.72       40.53      2.25 o 
   3  10   9        3.15        3.28      1.37 o 
  -4  11   9        4.98        3.07      2.60 o 
  -3  11   9       82.43       81.30      4.08 o 
  -2  11   9       53.88       53.57      3.41 o 
  -1  11   9       12.21       14.50      1.98 o 
   0  11   9       82.19       74.65      4.96 o 
   1  11   9       58.70       67.79      2.73 o 
   2  11   9        3.44        5.50      2.18 o 
   3  11   9        3.51        2.78      1.74 o 
  -3  12   9       20.67       14.45      2.23 o 
  -2  12   9        1.25        1.40      1.34 o 
  -1  12   9        4.90        2.72      1.33 o 
   0  12   9       79.73       69.34      2.85 o 
   1  12   9        6.70        2.35      2.53 o 
   2  12   9       10.83       10.25      3.28 o 
  -3  13   9        2.91        6.07      2.58 o 
  -2  13   9       99.57      100.38      6.71 o 
  -1  13   9       44.07       41.39      4.62 o 
   0  13   9       83.55       94.73      4.42 o 
   1  13   9       10.27        9.38      3.10 o 
   2  13   9        1.94       -0.22      2.67 o 
  -3  14   9       88.04      104.64      7.47 o 
  -2  14   9        2.65        6.28      2.63 o 
  -1  14   9       64.81       82.56      6.13 o 
   0  14   9      105.01      135.83      5.34 o 
   1  14   9        3.15        2.38      2.71 o 
   2  14   9       65.44       74.15      6.46 o 
  -2  15   9       39.74       33.27      4.91 o 
  -1  15   9        0.16        0.07      1.53 o 
   0  15   9       26.34       27.06      2.98 o 
   1  15   9        0.84       -1.08      2.63 o 
  -2  16   9        0.05        0.14      2.56 o 
  -1  16   9       11.32       13.40      2.49 o 
   0  16   9       32.16       24.52      3.00 o 
   1  16   9        4.21        2.99      3.25 o 
  -1  17   9       26.19       31.26      3.39 o 
   0  17   9        2.88        3.48      2.06 o 
  -4   0  10        6.35        4.62      2.06 o 
  -3   0  10      117.41      105.29      6.03 o 
  -2   0  10        8.46       10.14      2.42 o 
  -1   0  10       41.55       41.28      3.75 o 
   0   0  10       54.71       50.66      3.86 o 
   1   0  10       46.50       64.88      4.58 o 
   2   0  10       96.61       91.07      5.30 o 
   3   0  10       27.92       26.52      3.90 o 
  -4   1  10      125.78      114.88      4.74 o 
  -3   1  10      177.22      160.47      5.27 o 
  -2   1  10      156.99      151.71      4.81 o 
  -1   1  10      156.65      149.44      4.64 o 
   0   1  10       77.93       83.02      3.37 o 
   1   1  10      224.79      232.33      5.84 o 
   2   1  10       83.76       92.47      4.84 o 
   3   1  10        1.14        0.84      1.53 o 
  -4   2  10       14.12       15.27      1.93 o 
  -3   2  10       68.77       76.50      3.66 o 
  -2   2  10       91.45       98.85      3.89 o 
  -1   2  10        0.00        1.43      1.09 o 
   0   2  10      141.75      148.97      4.49 o 
   1   2  10       92.45       98.61      5.97 o 
   2   2  10       25.16       18.05      2.19 o 
   3   2  10       29.89       29.46      3.10 o 
  -4   3  10      129.97      122.47      4.03 o 
  -3   3  10      211.24      208.98      5.01 o 
  -2   3  10        5.28        3.32      1.36 o 
  -1   3  10      461.58      458.23      8.61 o 
   0   3  10        9.96       14.18      1.86 o 
   1   3  10       28.76       32.29      2.06 o 
   2   3  10       51.45       55.00      3.13 o 
   3   3  10        0.04        0.78      1.63 o 
  -4   4  10        0.64        0.20      1.05 o 
  -3   4  10       85.60       82.03      3.18 o 
  -2   4  10       25.56       22.47      1.85 o 
  -1   4  10       66.20       67.46      3.19 o 
   0   4  10      142.71      129.10      4.22 o 
   1   4  10       89.10       92.38      2.96 o 
   2   4  10        5.84       11.85      1.95 o 
   3   4  10       17.54       19.26      3.36 o 
  -4   5  10      156.39      164.17      4.71 o 
  -3   5  10      140.89      135.90      4.31 o 
  -2   5  10        4.74        5.32      1.22 o 
  -1   5  10       52.68       47.94      2.95 o 
   0   5  10       62.12       58.03      2.90 o 
   1   5  10        0.37        2.60      1.35 o 
   2   5  10       44.98       40.82      2.95 o 
   3   5  10        0.68        1.28      1.50 o 
  -4   6  10        4.86        4.23      1.31 o 
  -3   6  10       65.23       58.37      2.76 o 
  -2   6  10      131.45      140.24      3.92 o 
  -1   6  10        1.90        5.56      1.22 o 
   0   6  10      527.40      525.76      9.13 o 
   1   6  10       68.63       73.19      2.74 o 
   2   6  10        3.27        3.56      1.88 o 
   3   6  10       16.79       17.06      2.06 o 
  -4   7  10       99.52      103.83      3.83 o 
  -3   7  10       39.54       35.72      2.35 o 
  -2   7  10       85.16       75.95      2.95 o 
  -1   7  10      165.77      162.29      5.82 o 
   0   7  10       51.65       63.82      3.07 o 
   1   7  10        0.42        0.43      0.97 o 
   2   7  10       23.01       25.61      2.02 o 
   3   7  10        3.96        2.07      1.35 o 
  -4   8  10       46.73       58.42      5.81 o 
  -3   8  10       18.21       20.00      1.94 o 
  -2   8  10      181.55      159.13      4.21 o 
  -1   8  10        2.99        1.32      0.99 o 
   0   8  10      519.88      476.68      7.29 o 
   1   8  10        8.98        8.90      2.55 o 
   2   8  10       19.60       27.01      2.11 o 
   3   8  10        3.16        3.60      1.46 o 
  -3   9  10      201.28      229.89      6.84 o 
  -2   9  10        2.81        2.90      1.07 o 
  -1   9  10        0.36        1.69      1.58 o 
   0   9  10       22.61       26.03      1.93 o 
   1   9  10        0.06        1.11      1.04 o 
   2   9  10       44.75       49.28      2.62 o 
  -3  10  10       10.84       10.31      2.11 o 
  -2  10  10       40.77       47.85      3.61 o 
  -1  10  10       25.27       20.74      2.30 o 
   0  10  10      190.94      190.67      4.43 o 
   1  10  10       15.85       20.24      1.78 o 
   2  10  10        2.06        2.33      1.32 o 
  -3  11  10       19.19       19.23      2.53 o 
  -2  11  10        0.89        3.57      2.54 o 
  -1  11  10        0.20        0.71      1.16 o 
   0  11  10        0.99        1.35      1.35 o 
   1  11  10       36.25       42.49      3.90 o 
   2  11  10        2.87        3.25      2.78 o 
  -3  12  10        1.35        0.73      1.40 o 
  -2  12  10        0.01       -0.48      1.21 o 
  -1  12  10        3.84        0.39      1.84 o 
   0  12  10       47.00       42.42      3.33 o 
   1  12  10       74.33       72.60      5.85 o 
   2  12  10        0.25       -1.23      2.49 o 
  -2  13  10        8.74       11.84      3.50 o 
  -1  13  10       10.75       20.53      3.93 o 
   0  13  10        2.85        2.85      1.87 o 
   1  13  10       11.43       11.47      3.61 o 
  -2  14  10       12.47       18.15      4.04 o 
  -1  14  10        2.94        3.14      2.56 o 
   0  14  10        0.03        1.00      1.75 o 
   1  14  10        0.00        2.35      2.81 o 
  -1  15  10        9.24        6.57      2.96 o 
   0  15  10        2.42        1.47      1.84 o 
  -3   1  11        8.18       10.77      1.95 o 
  -2   1  11        0.13       -0.05      1.00 o 
  -1   1  11        0.01        1.33      1.16 o 
   0   1  11        1.37        1.19      1.22 o 
   1   1  11        0.00        1.61      1.29 o 
   2   1  11        0.08       -1.18      1.18 o 
  -3   2  11       20.99       19.04      3.18 o 
  -2   2  11       28.55       27.46      2.49 o 
  -1   2  11       27.25       31.11      2.65 o 
   0   2  11       14.99       19.00      2.22 o 
   1   2  11        1.67        1.36      1.32 o 
   2   2  11        0.87       -0.56      1.43 o 
  -3   3  11       11.27       11.47      3.07 o 
  -2   3  11       20.70       18.09      2.18 o 
  -1   3  11        3.65        8.05      1.66 o 
   0   3  11       64.96       67.20      3.39 o 
   1   3  11        1.42        1.41      1.32 o 
   2   3  11       18.55       20.32      3.39 o 
  -3   4  11        1.49        0.34      1.00 o 
  -2   4  11        2.66        0.48      2.85 o 
  -1   4  11       49.00       46.00      3.95 o 
   0   4  11        2.30        2.51      1.28 o 
   1   4  11        9.37        7.52      1.73 o 
   2   4  11        1.33        1.32      1.26 o 
  -3   5  11       44.08       41.50      2.63 o 
  -2   5  11        2.80        1.26      1.01 o 
  -1   5  11        3.49        2.85      1.31 o 
   0   5  11      140.44      134.22      5.77 o 
   1   5  11        5.09        5.04      1.53 o 
   2   5  11        4.68        5.97      1.59 o 
  -3   6  11       14.89       15.28      1.89 o 
  -2   6  11       16.22       15.67      1.78 o 
  -1   6  11        2.76        2.82      2.18 o 
   0   6  11        5.34        7.15      1.62 o 
   1   6  11       14.39       20.17      2.26 o 
   2   6  11        2.68        1.89      1.29 o 
  -3   7  11        7.82        9.34      1.64 o 
  -2   7  11       37.85       43.42      3.26 o 
  -1   7  11       40.16       41.59      2.43 o 
   0   7  11       83.10       94.17      3.84 o 
   1   7  11        2.25        1.97      1.93 o 
   2   7  11        0.10        0.07      1.20 o 
  -3   8  11        0.92        1.23      1.15 o 
  -2   8  11       56.65       45.03      2.58 o 
  -1   8  11       11.86       14.55      1.71 o 
   0   8  11        1.51        2.52      1.41 o 
   1   8  11       13.33       14.52      2.06 o 
   2   8  11       14.71       20.24      2.01 o 
  -3   9  11        4.27        5.94      1.88 o 
  -2   9  11       35.74       35.55      8.41 o 
  -1   9  11       25.01       21.48      3.28 o 
   0   9  11       15.81       15.61      2.96 o 
   1   9  11        2.40        0.88      1.65 o 
   2   9  11        1.49        3.11      1.31 o 
  -2  10  11       78.34       91.26      4.42 o 
  -1  10  11       46.43       50.13      3.36 o 
   0  10  11        5.43        6.16      1.75 o 
   1  10  11       40.40       44.07      2.50 o 
  -2  11  11        0.11        0.10      1.41 o 
  -1  11  11        3.96        3.98      1.61 o 
   0  11  11        3.54        4.94      1.69 o 
   1  11  11        0.07        3.84      1.69 o 
  -2  12  11       29.72       25.22      2.87 o 
  -1  12  11       28.96       29.56      2.87 o 
   0  12  11        4.15        2.27      2.60 o 
  -1  13  11        6.72        5.67      2.99 o 
   0  13  11       22.41       28.94      4.55 o 
  -2   0  12        5.49        3.79      2.24 o 
  -1   0  12       61.67       67.37      5.09 o 
   0   0  12       60.96       67.30      5.23 o 
   1   0  12        0.48        2.09      2.06 o 
  -2   1  12      126.73      125.90      7.25 o 
  -1   1  12        2.97        3.60      1.58 o 
   0   1  12        7.89        9.33      2.00 o 
   1   1  12       45.20       44.58      3.19 o 
  -2   2  12       24.42       25.49      2.67 o 
  -1   2  12       44.63       54.65      4.04 o 
   0   2  12       65.23       70.23      9.76 o 
   1   2  12        1.00        2.51      1.53 o 
  -2   3  12      155.12      152.22      5.38 o 
  -1   3  12        5.22        8.26      2.74 o 
   0   3  12      104.33      107.43      5.63 o 
   1   3  12       30.67       36.70      5.20 o 
  -2   4  12       14.10       15.78      3.12 o 
  -1   4  12        6.85        6.47      1.63 o 
   0   4  12       13.05       14.52      2.14 o 
   1   4  12        3.48        3.76      1.49 o 
  -2   5  12      102.85      107.64      4.54 o 
  -1   5  12       13.15       11.96      2.03 o 
   0   5  12       14.19       16.00      2.81 o 
   1   5  12      104.12      112.28      7.78 o 
  -2   6  12        2.11        1.01      1.22 o 
  -1   6  12       54.72       60.40      3.44 o 
   0   6  12        2.77        3.22      1.49 o 
   1   6  12       21.44       28.23      2.73 o 
  -2   7  12       37.35       35.73      2.80 o 
  -1   7  12        8.56        9.19      1.81 o 
   0   7  12       29.75       27.06      2.68 o 
   1   7  12      167.15      167.70      5.40 o 
  -2   8  12       23.99       21.62      2.17 o 
  -1   8  12       63.81       60.31      3.39 o 
   0   8  12        8.02        7.72      1.81 o 
   1   8  12       26.53       26.45      2.62 o 
  -1   9  12       19.12       16.59      3.60 o 
   0   9  12        0.23       -0.35      2.90 o 
  -1  10  12       10.70       10.39      2.67 o 
                                                 
